# Supplementary material for: STAT3 serine phosphorylation is required for TLR4 metabolic reprogramming and IL-1β expression
Source: Nat Commun. 2020 Jul 30;11:3816. doi: 10.1038/s41467-020-17669-5 (PMC7393113; doi:10.1038/s41467-020-17669-5)
Supplement: Supplementary file 4 — Supplementary Data 1 [file 41467_2020_17669_MOESM4_ESM.xlsx]

## Sheet: Kinase Inhibitor Library
Catalog No.	Product Name	M.w.	CAS Number	Targets	Pathway
S7153	10058-F4	249.35	403811-55-2	c-Myc	Cell Cycle
S2767	3-Methyladenine	149.15	5142-23-4	Autophagy,PI3K	PI3K/Akt/mTOR
S2636	A66	393.53	1166227-08-2	PI3K	PI3K/Akt/mTOR
S2670	A-674563	358.44	552325-73-2	PKA,CDK,Akt	PI3K/Akt/mTOR
S2697	A-769662	360.39	844499-71-4	AMPK	PI3K/Akt/mTOR
S1056	AC480 (BMS-599626)	567.01	714971-09-2	HER2,EGFR	Protein Tyrosine Kinase
S1802	Acadesine	258.23	2627-69-2	AMPK	PI3K/Akt/mTOR
S1486	AEE788 (NVP-AEE788)	440.58	497839-62-0	HER2,VEGFR,EGFR	Protein Tyrosine Kinase
S1011	Afatinib (BIBW2992)	485.94	439081-18-2	EGFR,HER2	Protein Tyrosine Kinase
S1234	AG-1024	305.17	65678-07-1	IGF-1R	Protein Tyrosine Kinase
S2728	AG-1478 (Tyrphostin AG-1478)	315.75	153436-53-4	EGFR	Protein Tyrosine Kinase
S8009	AG-18	186.17	118409-57-7	EGFR	Protein Tyrosine Kinase
S1143	AG-490 (Tyrphostin B42)	294.3	133550-30-8	JAK,EGFR	Protein Tyrosine Kinase
S2762	Alectinib (CH5424802)	482.62	1256580-46-7	ALK	Protein Tyrosine Kinase
S1133	Alisertib (MLN8237)	518.92	1028486-01-2	Aurora Kinase	Cell Cycle
S2747	AMG-458	539.58	913376-83-7	c-Met	Protein Tyrosine Kinase
S2719	AMG-900	503.58	945595-80-2	Aurora Kinase	Cell Cycle
S1244	Amuvatinib (MP-470)	447.51	850879-09-3	FLT3,c-RET,PDGFR,c-Kit	Protein Tyrosine Kinase
S7000	AP26113	529.01	1197958-12-5	ALK	Protein Tyrosine Kinase
S2221	Apatinib	493.58	811803-05-1	VEGFR	Protein Tyrosine Kinase
S7435	AR-A014418	308.31	487021-52-3	GSK-3	PI3K/Akt/mTOR
S2671	AS-252424	305.28	900515-16-4	PI3K	PI3K/Akt/mTOR
S2681	AS-604850	285.22	648449-76-7	PI3K	PI3K/Akt/mTOR
S2266	Asiatic Acid	488.7	464-92-6	p38 MAPK	MAPK
S2185	AST-1306	621.08	1050500-29-2	EGFR	Protein Tyrosine Kinase
S1524	AT7519	382.24	844442-38-2	CDK	Cell Cycle
S1558	AT7867	337.85	857531-00-1	S6 Kinase,Akt	PI3K/Akt/mTOR
S1134	AT9283	381.43	896466-04-9	JAK,Aurora Kinase,Bcr-Abl	JAK/STAT
S1451	Aurora A Inhibitor I	588.07	1158838-45-9	Aurora Kinase	Cell Cycle
S7173	AVL-292	423.44	1202757-89-8	BTK	Angiogenesis
S1005	Axitinib	386.47	319460-85-0	c-Kit,VEGFR,PDGFR	Protein Tyrosine Kinase
S2746	AZ 628	451.52	878739-06-1	Raf	MAPK
S2214	AZ 960	354.36	905586-69-8	JAK	JAK/STAT
S7050	AZ20	412.51	1233339-22-4	ATM/ATR	PI3K/Akt/mTOR
S7145	AZD1080	334.37	612487-72-6	GSK-3	PI3K/Akt/mTOR
S2783	AZD2014	462.54	1009298-59-2	mTOR	PI3K/Akt/mTOR
S7253	AZD2858	453.52	486424-20-8	GSK-3	PI3K/Akt/mTOR
S7106	AZD3463	448.95	1356962-20-3	ALK	Protein Tyrosine Kinase
S2801	AZD4547	463.57	1035270-39-3	FGFR	Angiogenesis
S8019	AZD5363	428.92	1143532-39-1	Akt	PI3K/Akt/mTOR
S2621	AZD5438	371.46	602306-29-6	CDK	Cell Cycle
S1462	AZD6482	408.45	1173900-33-8	PI3K	PI3K/Akt/mTOR
S1532	AZD7762	362.42	860352-01-8	Chk	Cell Cycle
S1555	AZD8055	465.54	1009298-09-2	mTOR	PI3K/Akt/mTOR
S2134	AZD8330	461.23	869357-68-6	MEK	MAPK
S2192	AZD8931 (Sapitinib)	473.93	848942-61-0	HER2,EGFR	Protein Tyrosine Kinase
S1147	Barasertib (AZD1152-HQPA)	507.56	722544-51-6	Aurora Kinase	Cell Cycle
S8078	Bardoxolone Methyl	505.69	218600-53-4	IκB/IKK	NF-κB
S2913	BAY 11-7082	207.25	19542-67-7	IκB/IKK,E2 conjugating	NF-κB
S1009	BEZ235 (NVP-BEZ235, Dactolisib)	469.55	915019-65-7	PI3K,ATM/ATR,mTOR	PI3K/Akt/mTOR
S2183	BGJ398 (NVP-BGJ398)	560.48	872511-34-7	FGFR	Angiogenesis
S2749	BGT226 (NVP-BGT226)	650.6	1245537-68-1	PI3K,mTOR	PI3K/Akt/mTOR
S1109	BI 2536	521.66	755038-02-9	PLK	Cell Cycle
S2843	BI-D1870	391.42	501437-28-1	S6 Kinase	PI3K/Akt/mTOR
S7198	BIO	356.17	667463-62-9	GSK-3	PI3K/Akt/mTOR
S1574	BIRB 796 (Doramapimod)	527.66	285983-48-4	p38 MAPK	MAPK
S1530	BIX 02188	412.48	1094614-84-2	MEK	MAPK
S1531	BIX 02189	440.54	1094614-85-3	MEK	MAPK
S2247	BKM120 (NVP-BKM120, Buparlisib)	410.39	944396-07-0	PI3K	PI3K/Akt/mTOR
S2014	BMS-265246	345.34	582315-72-8	CDK	Cell Cycle
S8044	BMS-345541	255.32	445430-58-0	IκB/IKK	NF-κB
S1124	BMS-754807	461.49	1001350-96-4	IGF-1R,Trk receptor,c-Met	Protein Tyrosine Kinase
S1561	BMS-777607	512.89	1025720-94-8	Axl,c-Met	Protein Tyrosine Kinase
S2201	BMS-794833	468.84	1174046-72-0	VEGFR,c-Met	Protein Tyrosine Kinase
S1014	Bosutinib (SKI-606)	530.45	380843-75-4	Src	Angiogenesis
S1084	Brivanib (BMS-540215)	370.38	649735-46-6	FGFR,VEGFR	Protein Tyrosine Kinase
S1138	Brivanib Alaninate (BMS-582664)	441.46	649735-63-7	VEGFR,FGFR	Protein Tyrosine Kinase
S1572	BS-181 HCl	416.99	1397219-81-6	CDK	Cell Cycle
S8036	Butein	272.25	487-52-5	EGFR	Protein Tyrosine Kinase
S1274	BX-795	591.47	702675-74-9	IκB/IKK,PDK-1	PI3K/Akt/mTOR
S1275	BX-912	471.35	702674-56-4	PDK-1	PI3K/Akt/mTOR
S2814	BYL719	441.47	1217486-61-7	PI3K	PI3K/Akt/mTOR
S1119	Cabozantinib (XL184, BMS-907351)	501.51	849217-68-1	FLT3,Tie-2,c-Kit,c-Met,VEGFR,Axl	Protein Tyrosine Kinase
S2226	CAL-101 (Idelalisib, GS-1101)	415.42	870281-82-6	PI3K	PI3K/Akt/mTOR
S1019	Canertinib (CI-1033)	485.94	267243-28-7	EGFR,HER2	Protein Tyrosine Kinase
S2682	CAY10505	289.28	1218777-13-9	PI3K	PI3K/Akt/mTOR
S2635	CCT128930	341.84	885499-61-6	Akt	PI3K/Akt/mTOR
S1519	CCT129202	497.02	942947-93-5	Aurora Kinase	Cell Cycle
S2744	CCT137690	551.48	1095382-05-0	Aurora Kinase	Cell Cycle
S1017	Cediranib (AZD2171)	450.51	288383-20-0	VEGFR	Protein Tyrosine Kinase
S8015	CEP-32496	517.46	1188910-76-0	CSF-1R,Raf	MAPK
S2806	CEP-33779	462.57	1257704-57-6	JAK	JAK/STAT
S7136	CGK 733	555.84	905973-89-9	ATM/ATR	DNA Damage
S2699	CH5132799	377.42	1007207-67-1	mTOR,PI3K	PI3K/Akt/mTOR
S2683	CHIR-124	419.91	405168-58-3	Chk	Cell Cycle
S2745	CHIR-98014	486.31	252935-94-7	GSK-3	PI3K/Akt/mTOR
S2924	CHIR-99021 (CT99021) HCl	501.8	252917-06-9(freebase)	GSK-3	PI3K/Akt/mTOR
S2406	Chrysophanic Acid	254.24	481-74-3	mTOR,EGFR	Protein Tyrosine Kinase
S7257	CNX-774	499.5	1202759-32-7	BTK	Angiogenesis
S7284	CO-1686 (AVL-301)	555.55	1374640-70-6	EGFR	Protein Tyrosine Kinase
S1536	CP-673451	417.5	343787-29-1	PDGFR	Protein Tyrosine Kinase
S1167	CP-724714	469.53	537705-08-1	EGFR,HER2	Protein Tyrosine Kinase
S2730	Crenolanib (CP-868596)	443.54	670220-88-9	PDGFR	Protein Tyrosine Kinase
S1068	Crizotinib (PF-02341066)	450.34	877399-52-5	c-Met,ALK	Protein Tyrosine Kinase
S1194	CUDC-101	434.49	1012054-59-9	HDAC,HER2,EGFR	Epigenetics
S2759	CUDC-907	508.55	1339928-25-4	PI3K,HDAC	Cytoskeletal Signaling
S1171	CYC116	368.46	693228-63-6	Aurora Kinase,VEGFR	Cell Cycle
S2219	CYT387	414.46	1056634-68-4	JAK	JAK/STAT
S7018	CZC24832	364.4	1159824-67-5	PI3K	PI3K/Akt/mTOR
S2807	Dabrafenib (GSK2118436)	519.56	1195765-45-7	Raf	MAPK
S2727	Dacomitinib (PF299804, PF299)	469.94	1110813-31-4	EGFR	Protein Tyrosine Kinase
S1107	Danusertib (PHA-739358)	474.55	827318-97-8	c-RET,FGFR,Bcr-Abl,Aurora Kinase	Cell Cycle
S1021	Dasatinib	488.01	302962-49-8	Bcr-Abl,c-Kit,Src	Angiogenesis
S2634	DCC-2036 (Rebastinib)	553.59	1020172-07-9	Bcr-Abl	Angiogenesis
S2243	Degrasyn (WP1130)	384.27	856243-80-6	DUB,Bcr-Abl	Angiogenesis
S2768	Dinaciclib (SCH727965)	396.49	779353-01-4	CDK	Cell Cycle
S2769	Dovitinib (TKI-258) Dilactic Acid	572.59	852433-84-2	PDGFR,FGFR,c-Kit,FLT3,VEGFR	Angiogenesis
S1018	Dovitinib (TKI-258, CHIR-258)	392.43	405169-16-6	FGFR,FLT3,c-Kit,VEGFR,PDGFR	Angiogenesis
S7319	EHop-016	430.55	1380432-32-5	Rac	Cell Cycle
S1181	ENMD-2076	375.47	934353-76-1	Aurora Kinase,FLT3,VEGFR	Angiogenesis
S1055	Enzastaurin (LY317615)	515.61	170364-57-5	PKC	TGF-beta/Smad
S1023	Erlotinib HCl (OSI-744)	429.9	183319-69-9	Autophagy,EGFR	Protein Tyrosine Kinase
S8050	ETP-46464	470.52	1345675-02-6	mTOR,ATM/ATR	PI3K/Akt/mTOR
S1120	Everolimus (RAD001)	958.22	159351-69-6	mTOR	PI3K/Akt/mTOR
S1573	Fasudil (HA-1077) HCl	327.83	105628-07-7	ROCK,Autophagy	Cell Cycle
S5002	Fingolimod (FTY720) HCl	343.9	162359-56-0	S1P Receptor	GPCR & G Protein
S2679	Flavopiridol HCl	438.3	131740-09-5	CDK	Cell Cycle
S1111	Foretinib (GSK1363089)	632.65	849217-64-7	VEGFR,c-Met	Protein Tyrosine Kinase
S2625	Fostamatinib (R788)	580.46	901119-35-5	Syk	Angiogenesis
S2808	GDC-0068	458	1001264-89-6	Akt	PI3K/Akt/mTOR
S8040	GDC-0349	452.55	1207360-89-1	mTOR	PI3K/Akt/mTOR
S1104	GDC-0879	334.37	905281-76-7	Raf	MAPK
S1065	GDC-0941	513.64	957054-30-7	PI3K	PI3K/Akt/mTOR
S2696	GDC-0980 (RG7422)	498.6	1032754-93-0	mTOR,PI3K	PI3K/Akt/mTOR
S1025	Gefitinib (ZD1839)	446.9	184475-35-2	EGFR	Protein Tyrosine Kinase
S1342	Genistein	270.24	446-72-0	Topoisomerase,EGFR	Protein Tyrosine Kinase
S2899	GNF-2	374.32	778270-11-4	Bcr-Abl	Angiogenesis
S2911	Go 6983	442.51	133053-19-7	PKC	TGF-beta/Smad
S2859	Golvatinib (E7050)	633.69	928037-13-2	VEGFR,c-Met	Protein Tyrosine Kinase
S1360	GSK1059615	333.36	958852-01-2	PI3K,mTOR	PI3K/Akt/mTOR
S2740	GSK1070916	507.63	942918-07-2	Aurora Kinase	Cell Cycle
S2703	GSK1838705A	532.57	1116235-97-2	IGF-1R,ALK	Protein Tyrosine Kinase
S1093	GSK1904529A	851.96	1089283-49-7	IGF-1R	Protein Tyrosine Kinase
S2658	GSK2126458 (GSK458)	505.5	1086062-66-9	PI3K,mTOR	PI3K/Akt/mTOR
S8002	GSK2636771	433.42	1372540-25-4	PI3K	PI3K/Akt/mTOR
S1474	GSK429286A	432.37	864082-47-3	ROCK	Cell Cycle
S2193	GSK461364	543.6	929095-18-1	PLK	Cell Cycle
S1113	GSK690693	425.48	937174-76-0	Akt	PI3K/Akt/mTOR
S2872	GW5074	520.94	220904-83-6	Raf	MAPK
S7194	GZD824	724.77	1421783-64-3	Bcr-Abl	Angiogenesis
S1582	H 89 2HCl	519.28	130964-39-5	PKA	PI3K/Akt/mTOR
S2752	HER2-Inhibitor-1	569.63	937265-83-3	HER2,EGFR	Protein Tyrosine Kinase
S1529	Hesperadin	516.65	422513-13-1	Aurora Kinase	Cell Cycle
S1485	HMN-214	424.47	173529-46-9	PLK	Cell Cycle
S2310	Honokiol	266.334	35354-74-6	MEK,Akt	PI3K/Akt/mTOR
S2680	Ibrutinib (PCI-32765)	440.5	936563-96-1	BTK	Angiogenesis
S2922	Icotinib	391.42	610798-31-7	EGFR	Protein Tyrosine Kinase
S2882	IKK-16 (IKK Inhibitor VII)	483.63	873225-46-8	IκB/IKK	NF-κB
S2475	Imatinib (STI571)	493.6	152459-95-5	PDGFR	Protein Tyrosine Kinase
S1026	Imatinib Mesylate (STI571)	589.71	220127-57-1	c-Kit,Bcr-Abl,PDGFR	Protein Tyrosine Kinase
S2864	IMD 0354	383.67	978-62-1	IκB/IKK	NF-κB
S2788	INCB28060	412.42	1029712-80-8	c-Met	Protein Tyrosine Kinase
S2386	Indirubin	262.26	479-41-4	GSK-3	PI3K/Akt/mTOR
S2811	INK 128 (MLN0128)	309.33	1224844-38-5	mTOR	PI3K/Akt/mTOR
S7093	IPA-3	350.45	42521-82-4	PAK	Cytoskeletal Signaling
S7028	IPI-145 (INK1197)	416.86	1201438-56-3	PI3K	Angiogenesis
S1114	JNJ-38877605	377.35	943540-75-8	c-Met	Protein Tyrosine Kinase
S1249	JNJ-7706621	394.36	443797-96-4	CDK,Aurora Kinase	Cell Cycle
S1363	Ki8751	469.41	228559-41-9	PDGFR,c-Kit,VEGFR	Protein Tyrosine Kinase
S1557	KRN 633	416.86	286370-15-8	PDGFR,VEGFR	Protein Tyrosine Kinase
S1226	KU-0063794	465.54	938440-64-3	mTOR	PI3K/Akt/mTOR
S1092	KU-55933 (ATM Kinase Inhibitor)	395.49	587871-26-9	ATM/ATR	DNA Damage
S1570	KU-60019	547.67	925701-49-1	ATM/ATR	DNA Damage
S2158	KW-2449	332.4	1000669-72-6	Aurora Kinase,Bcr-Abl,FLT3	Angiogenesis
S2700	KX2-391	431.53	897016-82-9	Src	Angiogenesis
S1028	Lapatinib (GW-572016) Ditosylate	925.46	388082-77-7	HER2,EGFR	Protein Tyrosine Kinase
S7083	LDK378	558.14	1032900-25-6	ALK	Protein Tyrosine Kinase
S1164	Lenvatinib (E7080)	426.85	417716-92-8	VEGFR	Protein Tyrosine Kinase
S1003	Linifanib (ABT-869)	375.41	796967-16-3	CSF-1R,PDGFR,VEGFR	Protein Tyrosine Kinase
S1494	LY2228820	612.74	862507-23-1	p38 MAPK	MAPK
S2626	LY2603618	436.3	911222-45-2	Chk	Cell Cycle
S2179	LY2784544	469.94	1229236-86-5	JAK	JAK/STAT
S7158	LY2835219	602.7	1231930-82-7	CDK	Cell Cycle
S1105	LY294002	307.34	154447-36-6	Autophagy,PI3K	PI3K/Akt/mTOR
S1064	Masitinib (AB1010)	498.64	790299-79-5	PDGFR,c-Kit	Protein Tyrosine Kinase
S7007	MEK162 (ARRY-162, ARRY-438162)	441.23	606143-89-9	MEK	MAPK
S1361	MGCD-265	517.6	875337-44-3	Tie-2,VEGFR,c-Met	Protein Tyrosine Kinase
S2751	Milciclib (PHA-848125)	460.57	802539-81-7	CDK	Cell Cycle
S1078	MK-2206 2HCl	480.39	1032350-13-2	Akt	PI3K/Akt/mTOR
S2774	MK-2461	495.55	917879-39-1	c-Met,PDGFR,FGFR	Protein Tyrosine Kinase
S2770	MK-5108 (VX-689)	461.94	1010085-13-8	Aurora Kinase	Cell Cycle
S7065	MK-8745	431.91	885325-71-3	Aurora Kinase	Cell Cycle
S2735	MK-8776 (SCH 900776)	376.25	891494-63-6	CDK,Chk	Cell Cycle
S1100	MLN8054	476.86	869363-13-3	Aurora Kinase	Cell Cycle
S1032	Motesanib Diphosphate (AMG-706)	569.44	857876-30-3	VEGFR,PDGFR,c-Kit	Protein Tyrosine Kinase
S2216	Mubritinib (TAK 165)	468.47	366017-09-6	HER2	Protein Tyrosine Kinase
S2150	Neratinib (HKI-272)	557.04	698387-09-6	HER2,EGFR	Protein Tyrosine Kinase
S1033	Nilotinib (AMN-107)	529.52	641571-10-0	Bcr-Abl	Angiogenesis
S1010	Nintedanib (BIBF 1120)	539.62	656247-17-5	VEGFR,PDGFR,FGFR	Protein Tyrosine Kinase
S8031	NSC 23766	530.96	1177865-17-6	Rac	Cell Cycle
S7114	NU6027	251.28	220036-08-8	CDK	Cell Cycle
S2893	NU7026	281.31	154447-35-5	DNA-PK	DNA Damage
S2638	NU7441 (KU-57788)	413.49	503468-95-9	DNA-PK,PI3K	DNA Damage
S1088	NVP-ADW742	453.58	475488-23-4	IGF-1R	Protein Tyrosine Kinase
S1034	NVP-AEW541	439.55	475489-16-8	IGF-1R	Protein Tyrosine Kinase
S2202	NVP-BHG712	503.48	940310-85-0	Raf,Src,Bcr-Abl,VEGFR,Ephrin receptor	Protein Tyrosine Kinase
S2686	NVP-BSK805 2HCl	563.47	1092499-93-8(freebase)	JAK	JAK/STAT
S2761	NVP-BVU972	340.38	1185763-69-2	c-Met	Protein Tyrosine Kinase
S2624	OSI-027	406.44	936890-98-1	mTOR	PI3K/Akt/mTOR
S2205	OSI-420	415.87	183320-51-6	EGFR	Protein Tyrosine Kinase
S1091	OSI-906 (Linsitinib)	421.49	867160-71-2	IGF-1R	Protein Tyrosine Kinase
S1220	OSI-930	443.44	728033-96-3	c-Kit,CSF-1R,VEGFR	Protein Tyrosine Kinase
S1106	OSU-03012 (AR-12)	460.45	742112-33-0	PDK-1	PI3K/Akt/mTOR
S8058	P276-00	438.3	920113-03-7	CDK	Cell Cycle
S8057	Pacritinib (SB1518)	472.58	937272-79-2	JAK	JAK/STAT
S1116	Palbociclib (PD-0332991) HCl	483.99	827022-32-2	CDK	Cell Cycle
S2238	Palomid 529 (P529)	406.43	914913-88-5	mTOR	PI3K/Akt/mTOR
S3012	Pazopanib	437.52	444731-52-6	PDGFR,c-Kit,VEGFR	Protein Tyrosine Kinase
S1035	Pazopanib HCl (GW786034 HCl)	473.98	635702-64-6	VEGFR,PDGFR,c-Kit	Protein Tyrosine Kinase
S1036	PD0325901	482.19	391210-10-9	MEK	MAPK
S7039	PD168393	369.22	194423-15-9	EGFR	Protein Tyrosine Kinase
S1264	PD173074	523.67	219580-11-7	VEGFR,FGFR	Angiogenesis
S1020	PD184352 (CI-1040)	478.67	212631-79-3	MEK	MAPK
S1568	PD318088	561.09	391210-00-7	MEK	MAPK
S1177	PD98059	267.28	167869-21-8	MEK	MAPK
S1392	Pelitinib (EKB-569)	467.92	257933-82-7	EGFR	Protein Tyrosine Kinase
S2672	PF-00562271	665.66	939791-38-5	FAK	Angiogenesis
S1094	PF-04217903	372.38	956905-27-4	c-Met	Protein Tyrosine Kinase
S2743	PF-04691502	425.48	1013101-36-4	Akt,mTOR,PI3K	PI3K/Akt/mTOR
S2628	PF-05212384 (PKI-587)	615.73	1197160-78-3	mTOR,PI3K	PI3K/Akt/mTOR
S2163	PF-4708671	390.41	1255517-76-0	S6 Kinase	PI3K/Akt/mTOR
S2904	PF-477736	419.48	952021-60-2	Chk	Cell Cycle
S2890	PF-562271	507.49	717907-75-0	FAK	Angiogenesis
S2013	PF-573228	491.49	869288-64-2	FAK	Angiogenesis
S2726	PH-797804	477.3	586379-66-0	p38 MAPK	MAPK
S1070	PHA-665752	641.61	477575-56-7	c-Met	Protein Tyrosine Kinase
S1454	PHA-680632	501.62	398493-79-3	Aurora Kinase	Cell Cycle
S2742	PHA-767491	213.24	845714-00-3	CDK	Cell Cycle
S1487	PHA-793887	361.48	718630-59-2	CDK	Cell Cycle
S2542	Phenformin HCl	241.72	834-28-6	AMPK	PI3K/Akt/mTOR
S1556	PHT-427	409.61	1191951-57-1	PDK-1,Akt	PI3K/Akt/mTOR
S1038	PI-103	348.36	371935-74-9	PI3K,Autophagy,DNA-PK,mTOR	PI3K/Akt/mTOR
S3026	Piceatannol	244.24	10083-24-6	Syk	Angiogenesis
S2207	PIK-293	397.43	900185-01-5	PI3K	PI3K/Akt/mTOR
S2227	PIK-294	489.53	900185-02-6	PI3K	PI3K/Akt/mTOR
S1205	PIK-75	488.74	372196-77-5	PI3K,DNA-PK	PI3K/Akt/mTOR
S1489	PIK-93	389.88	593960-11-3	PI3K	PI3K/Akt/mTOR
S1475	Pimasertib (AS-703026)	431.2	1236699-92-5	MEK	MAPK
S1152	PLX-4720	413.83	918505-84-7	Raf	MAPK
S1490	Ponatinib (AP24534)	532.56	943319-70-8	PDGFR,FGFR,VEGFR,Bcr-Abl	Angiogenesis
S7060	PP1	281.36	172889-26-8	Src	Angiogenesis
S2622	PP121	319.36	1092788-83-4	DNA-PK,PDGFR,mTOR	Protein Tyrosine Kinase
S7008	PP2	301.77	172889-27-9	Src	Angiogenesis
S2218	PP242	308.34	1092351-67-1	mTOR,Autophagy	PI3K/Akt/mTOR
S8003	PQ 401	341.79	196868-63-0	IGF-1R	Protein Tyrosine Kinase
S8032	PRT062607 (P505-15, BIIB057) HCl	429.91	1370261-97-4	Syk	Angiogenesis
S2391	Quercetin	302.24	117-39-5	PKC,Src,PI3K,Sirtuin	Epigenetics
S1526	Quizartinib (AC220)	560.67	950769-58-1	FLT3	Angiogenesis
S2194	R406	628.63	841290-81-1	Syk,FLT3	Angiogenesis
S1533	R406 (free base)	470.45	841290-80-0	Syk	Angiogenesis
S2688	R547	441.45	741713-40-6	CDK	Cell Cycle
S2161	RAF265 (CHIR-265)	518.41	927880-90-8	VEGFR,Raf	MAPK
S1039	Rapamycin (Sirolimus)	914.18	53123-88-9	Autophagy,mTOR	PI3K/Akt/mTOR
S1178	Regorafenib (BAY 73-4506)	482.82	755037-03-7	c-RET,VEGFR	Protein Tyrosine Kinase
S1022	Ridaforolimus (Deforolimus, MK-8669)	990.21	572924-54-0	mTOR	PI3K/Akt/mTOR
S1362	Rigosertib (ON-01910)	473.47	1225497-78-8	PLK	Cell Cycle
S7195	RKI-1447	326.37	1342278-01-6	ROCK	Cell Cycle
S7207	Ro 31-8220 Mesylate	553.65	138489-18-6	PKC	TGF-beta/Smad
S1153	Roscovitine (Seliciclib,CYC202)	354.45	186692-46-6	CDK	Cell Cycle
S1378	Ruxolitinib (INCB018424)	306.37	941678-49-5	JAK	JAK/STAT
S2842	SAR131675	358.39	1433953-83-3	VEGFR	Protein Tyrosine Kinase
S1523	SAR245409 (XL765)	599.66	1349796-36-6	PI3K,mTOR	PI3K/Akt/mTOR
S1006	Saracatinib (AZD0530)	542.03	379231-04-6	Src,Bcr-Abl	Angiogenesis
S1077	SB202190 (FHPI)	331.34	152121-30-7	p38 MAPK	MAPK
S1076	SB203580	377.43	152121-47-6	p38 MAPK	MAPK
S1075	SB216763	371.22	280744-09-4	GSK-3	PI3K/Akt/mTOR
S2729	SB415286	359.72	264218-23-7	GSK-3	PI3K/Akt/mTOR
S2220	SB590885	453.54	405554-55-4	Raf	MAPK
S4907	SC-514	224.3	354812-17-2	IκB/IKK	NF-κB
S1008	Selumetinib (AZD6244)	457.68	606143-52-6	MEK	MAPK
S2845	Semaxanib (SU5416)	238.28	194413-58-6	VEGFR	Protein Tyrosine Kinase
S2198	SGI-1776 free base	405.42	1025065-69-3	Pim	JAK/STAT
S1112	SGX-523	359.41	1022150-57-7	c-Met	Protein Tyrosine Kinase
S7214	Skepinone-L	425.42	1221485-83-1	p38 MAPK	MAPK
S7176	SKI II	302.78	312636-16-1	S1P Receptor	GPCR & G Protein
S1066	SL-327	335.35	305350-87-2	MEK	MAPK
S8005	SMI-4a	273.23	438190-29-5	Pim	JAK/STAT
S1145	SNS-032 (BMS-387032)	380.53	345627-80-7	CDK	Cell Cycle
S1154	SNS-314 Mesylate	527.04	1146618-41-8	Aurora Kinase	Cell Cycle
S7397	Sorafenib	464.82	284461-73-0	Raf	MAPK
S1040	Sorafenib Tosylate	637.03	475207-59-1	PDGFR,Raf,VEGFR	MAPK
S2791	Sotrastaurin	438.48	425637-18-9	PKC	TGF-beta/Smad
S1460	SP600125	220.23	129-56-6	JNK	MAPK
S2902	S-Ruxolitinib (INCB018424)	306.37	941685-37-6	JAK	JAK/STAT
S7167	SSR128129E	346.31	848318-25-2	FGFR	Angiogenesis
S1080	SU11274	568.09	658084-23-2	c-Met	Protein Tyrosine Kinase
S1042	Sunitinib Malate	532.56	341031-54-7	VEGFR,PDGFR,c-Kit	Protein Tyrosine Kinase
S2820	TAE226 (NVP-TAE226)	468.94	761437-28-9	FAK	Angiogenesis
S1108	TAE684 (NVP-TAE684)	614.2	761439-42-3	ALK	Protein Tyrosine Kinase
S2784	TAK-285	547.96	871026-44-7	EGFR,HER2	Protein Tyrosine Kinase
S7291	TAK-632	554.52	1228591-30-7	Raf	MAPK
S2928	TAK-715	399.51	303162-79-0	p38 MAPK	MAPK
S2617	TAK-733	504.23	1035555-63-5	MEK	MAPK
S2718	TAK-901	504.64	934541-31-8	Aurora Kinase	Cell Cycle
S1043	Tandutinib (MLN518)	562.7	387867-13-2	FLT3	Angiogenesis
S8023	TCS 359	360.43	301305-73-7	FLT3	Angiogenesis
S2231	Telatinib	409.83	332012-40-5	VEGFR,PDGFR,c-Kit	Protein Tyrosine Kinase
S1044	Temsirolimus (CCI-779, NSC 683864)	1030.29	162635-04-3	mTOR	PI3K/Akt/mTOR
S7320	TG003	249.33	300801-52-9	CDK	Cell Cycle
S1352	TG100-115	346.34	677297-51-7	PI3K	PI3K/Akt/mTOR
S2870	TG100713	254.25	925705-73-3	PI3K	PI3K/Akt/mTOR
S2692	TG101209	509.67	936091-14-4	JAK,FLT3,c-RET	JAK/STAT
S2736	TG101348 (SAR302503)	524.68	936091-26-8	JAK	JAK/STAT
S1169	TGX-221	364.44	663619-89-4	PI3K	PI3K/Akt/mTOR
S1459	Thiazovivin	311.36	1226056-71-8	ROCK	Cell Cycle
S7127	TIC10	386.49	41276-02-2	Akt	PI3K/Akt/mTOR
S2823	Tideglusib	334.39	865854-05-3	GSK-3	PI3K/Akt/mTOR
S1577	Tie2 kinase inhibitor	439.53	948557-43-5	Tie-2	Protein Tyrosine Kinase
S1207	Tivozanib (AV-951)	454.86	475108-18-0	VEGFR,PDGFR,c-Kit	Protein Tyrosine Kinase
S5001	Tofacitinib (CP-690550) Citrate	504.49	540737-29-9	JAK	JAK/STAT
S2789	Tofacitinib (CP-690550,Tasocitinib)	312.37	477600-75-2	JAK	JAK/STAT
S2827	Torin 1	607.62	1222998-36-8	Autophagy,mTOR	PI3K/Akt/mTOR
S2817	Torin 2	432.4	1223001-51-1	ATM/ATR,mTOR	PI3K/Akt/mTOR
S2824	TPCA-1	279.29	507475-17-4	IκB/IKK	NF-κB
S2673	Trametinib (GSK1120212)	615.39	871700-17-3	MEK	MAPK
S1117	Triciribine	320.3	35943-35-2	Akt	PI3K/Akt/mTOR
S1470	TSU-68 (SU6668, Orantinib)	310.35	252916-29-3	VEGFR,PDGFR,FGFR	Protein Tyrosine Kinase
S1590	TWS119	318.33	601514-19-6	GSK-3	PI3K/Akt/mTOR
S2895	Tyrphostin 9	282.38	10537-47-0	EGFR	Protein Tyrosine Kinase
S8024	Tyrphostin AG 1296	266.29	146535-11-7	FGFR,c-Kit,PDGFR	Protein Tyrosine Kinase
S2816	Tyrphostin AG 879	316.46	148741-30-4	HER2	Protein Tyrosine Kinase
S1102	U0126-EtOH	426.56	1173097-76-1	MEK	MAPK
S1046	Vandetanib (ZD6474)	475.35	443913-73-3	VEGFR	Protein Tyrosine Kinase
S2755	Varlitinib	466.94	845272-21-1	EGFR	Protein Tyrosine Kinase
S1101	Vatalanib (PTK787) 2HCl	419.73	212141-51-0	c-Kit,VEGFR	Protein Tyrosine Kinase
S8007	VE-821	368.41	1232410-49-9	ATM/ATR	DNA Damage
S7102	VE-822	463.55	1232416-25-9	ATM/ATR	PI3K/Akt/mTOR
S1267	Vemurafenib (PLX4032, RG7204)	489.92	918504-65-1	Raf	MAPK
S2235	Volasertib (BI 6727)	618.81	755038-65-4	PLK	Cell Cycle
S1048	VX-680 (Tozasertib, MK-0457)	464.59	639089-54-6	Aurora Kinase	Cell Cycle
S6005	VX-702	404.3	745833-23-2	p38 MAPK	MAPK
S1458	VX-745	436.26	209410-46-8	p38 MAPK	MAPK
S2689	WAY-600	494.59	1062159-35-6	mTOR	PI3K/Akt/mTOR
S2867	WHI-P154	376.2	211555-04-3	JAK,EGFR	JAK/STAT
S2758	Wortmannin	428.43	19545-26-7	Autophagy,ATM/ATR,PI3K	PI3K/Akt/mTOR
S2796	WP1066	356.22	857064-38-1	JAK	JAK/STAT
S2661	WYE-125132 (WYE-132)	519.6	1144068-46-1	mTOR	PI3K/Akt/mTOR
S1266	WYE-354	495.53	1062169-56-5	mTOR	PI3K/Akt/mTOR
S1170	WZ3146	464.95	1214265-56-1	EGFR	Protein Tyrosine Kinase
S1173	WZ4002	494.18	1213269-23-8	EGFR	Protein Tyrosine Kinase
S7317	WZ4003	496.99	1214265-58-3	AMPK	PI3K/Akt/mTOR
S1179	WZ8040	481.01	1214265-57-2	EGFR	Protein Tyrosine Kinase
S7036	XL019	444.53	945755-56-6	JAK	JAK/STAT
S1118	XL147	448.52	956958-53-5	PI3K	PI3K/Akt/mTOR
S7035	XL388	455.5	1251156-08-7	mTOR	PI3K/Akt/mTOR
S1049	Y-27632 2HCl	320.26	129830-38-2	Autophagy,ROCK	Cell Cycle
S1219	YM201636	467.48	371942-69-7	PI3K	PI3K/Akt/mTOR
S7293	ZCL278	584.89	587841-73-4	Rac	Cell Cycle
S2897	ZM 306416	333.74	690206-97-4	VEGFR	Protein Tyrosine Kinase
S2896	ZM 323881 HCl	411.86	193000-39-4	VEGFR	Protein Tyrosine Kinase
S2720	ZM 336372	389.45	208260-29-1	Raf	MAPK
S8004	ZM 39923 HCl	367.91	1021868-92-7	JAK	JAK/STAT
S1103	ZM 447439	513.59	331771-20-1	Aurora Kinase	Cell Cycle
S1314	Zoledronic Acid	272.09	118072-93-8	Rac	Cell Cycle
S1072	ZSTK474	417.41	475110-96-4	PI3K	PI3K/Akt/mTOR
