# Supplementary material for: STAT3 serine phosphorylation is required for TLR4 metabolic reprogramming and IL-1β expression
Source: Nat Commun. 2020 Jul 30;11:3816. doi: 10.1038/s41467-020-17669-5 (PMC7393113; doi:10.1038/s41467-020-17669-5)
Supplement: Supplementary file 5 — Supplementary Data 2 [file 41467_2020_17669_MOESM5_ESM.xlsx]

## Sheet: MitoSOX- LPS + kinase inhibitor
	Untreated			1hr			2hr			4hr
Inhibitor
LPS	1.00256	1.03032	0.967116	1.48746	1.36339	1.41155	1.41657	1.40419	1.53327	1.59414	1.5607	1.58946
10058-F4	0.948047	1.01655	1.0354	1.14319	1.13879	1.12999	1.26574	1.22457	1.18278	1.36064	1.36755	1.35121
3-Methyladenine	0.994149	1.03404	0.971809	1.18058	1.23617	1.33431	1.29681	1.25957	1.47686	1.47234	1.51436	1.74388
A-674563	1.0485	0.95437	0.997129	1.1263	1.27388	1.32644	1.29585	1.49362	1.49421	1.74186	1.56458	1.72375
A-769662	1.0485	0.95437	0.997129	1.35049	1.31278	1.24953	1.42354	1.46155	1.41879	1.51678	1.55241	1.48441
A66	1.0485	0.95437	0.997129	1.2813	1.28368	1.37365	1.43512	1.41107	1.43868	1.58181	1.64595	1.68693
AC480 (BMS-599626)	1.09515	1	1.05409	1.60411	1.53763	1.58097	1.652	1.76605	1.79896	1.91333	1.94428	1.85631
Acadesine	1.01827	0.970851	1.01088	1.10776	1.10699	1.11031	1.16589	1.24977	1.19291	1.38769	1.33951	1.34206
AEE788 (NVP-AEE788)	0.879757	1.03696	1.08329	1.07253	1.09808	1.06126	1.07143	1.1511	1.11868	1.33956	1.19093	1.20852
Afatinib (BIBW2992)	1.09515	1	1.05409	1.59466	1.46399	1.56044	1.65461	1.57511	1.5725	1.83415	1.8247	1.64027
AG-1024	0.879757	1.03696	1.08329	1.12472	1.08709	1.14423	1.20742	1.19478	1.08242	1.08709	1.18489	1.06731
AG-1478 (Tyrphostin AG-1478)	1.0485	0.95437	0.997129	1.03959	1.10136	1.20113	1.55479	1.5631	1.49124	1.5824	1.68871	1.67267
AG-18	1.00256	1.03032	0.967116	1.36306	1.37777	1.35102	1.51455	1.41924	1.41924	1.67674	1.66068	1.66035
AG-490 (Tyrphostin B42)	0.961589	0.992848	1.04556	1.39682	1.3706	1.29616	1.38596	1.38411	1.31497	1.43682	1.5351	1.34066
Alectinib (CH5424802)	0.994149	1.03404	0.971809	1.16144	1.25213	1.35585	1.32926	1.4266	1.45558	1.53803	1.6109	1.76383
Alisertib (MLN8237)	0.961589	0.992848	1.04556	1.34649	1.32424	1.43364	1.42755	1.36901	1.43073	1.41828	1.51205	1.45404
AMG-458	0.994149	1.03404	0.971809	1.12899	1.06888	1.08484	1.20612	1.23085	1.16303	1.38245	1.38989	1.3992
AMG-900	1.0485	0.95437	0.997129	1.3594	1.30328	1.38464	1.48471	1.47164	1.54231	1.71424	1.65723	1.62338
Amuvatinib (MP-470)	0.879757	1.03696	1.08329	1.23571	1.03709	1.26099	1.28407	1.13104	1.20797	1.19918	1.07802	1.16813
AP26113	0.948047	1.01655	1.0354	1.18498	1.15073	1.12402	1.18969	1.38829	1.22489	1.28082	1.41311	1.28176
Apatinib	1.01827	0.970851	1.01088	1.03535	1.08456	1.14651	1.15926	1.16971	1.19903	1.36271	1.37597	1.34129
AR-A014418	1.00256	1.03032	0.967116	1.50752	1.43864	1.45168	1.51522	1.55367	1.56404	1.53762	1.55401	1.71218
AS-252424	1.0485	0.95437	0.997129	1.2237	1.54885	1.41997	1.29912	1.80036	1.52836	1.55419	1.93309	1.8639
AS-604850	1.0485	0.95437	0.997129	1.2528	1.30031	1.23914	1.43245	1.41255	1.36771	1.47877	1.58299	1.4565
Asiatic Acid	1.0485	0.95437	0.997129	1.32614	1.44343	1.34722	1.48441	1.30714	1.51915	1.58121	1.53697	1.44165
AST-1306	1.01827	0.970851	1.01088	1.19725	1.16385	1.18628	1.19521	1.21356	1.20413	1.27781	1.44633	1.53276
AT7519	0.879757	1.03696	1.08329	1.08022	1.2	1.11786	1.11071	1.14725	1.19341	1.28049	1.30247	1.31593
AT7867	0.879757	1.03696	1.08329	1.12797	1.23387	1.115	1.28047	1.19663	1.16271	1.28075	1.26503	1.20188
AT9283	0.961589	0.992848	1.04556	1.3502	1.36185	1.32212	1.37828	1.43947	1.43152	1.48318	1.55179	1.4996
Aurora A Inhibitor I	0.879757	1.03696	1.08329	1.15659	1.23764	1.10962	1.25357	1.24945	1.22747	1.37445	1.27637	1.32418
AVL-292	0.948047	1.01655	1.0354	1.19095	1.18969	1.13816	1.19441	1.32387	1.20321	1.3135	1.28836	1.27611
Axitinib	1.09515	1	1.05409	1.62268	1.7302	1.95373	1.67742	1.69599	1.97817	1.85435	1.8172	1.74161
AZ 628	0.994149	1.03404	0.971809	1.05612	1.03324	1.12846	1.17846	1.19468	1.04149	1.35957	1.33856	1.34814
AZ 960	1.01827	0.970851	1.01088	1.02541	1.11898	1.11745	1.15161	1.18475	1.20795	1.22249	1.31988	1.39152
AZ20	0.948047	1.01655	1.0354	1.22175	1.13062	1.2296	1.23966	1.23683	1.25411	1.28208	1.36158	1.38106
AZD1080	0.948047	1.01655	1.0354	1.10548	1.0288	1.10265	1.35058	1.16675	1.20289	1.33613	1.42537	1.37918
AZD2014	0.994149	1.03404	0.971809	1.14149	1.1492	1.24575	1.39628	1.43564	1.54043	1.57473	1.625	1.7766
AZD2858	1.00256	1.03032	0.967116	1.32293	1.40486	1.30521	1.49549	1.46505	1.43429	1.59614	1.65533	1.62591
AZD3463	0.948047	1.01655	1.0354	1.19504	1.22583	1.19535	1.24311	1.29182	1.26165	1.30345	1.35875	1.41783
AZD4547	0.994149	1.03404	0.971809	1.27048	1.29787	1.21888	1.44442	1.42899	1.38218	1.58803	1.58191	1.425
AZD5363	1.00256	1.03032	0.967116	1.36674	1.40586	1.36206	1.58979	1.5296	1.50017	1.63761	1.58076	1.62022
AZD5438	1.0485	0.95437	0.997129	1.40424	1.30149	1.3689	1.42829	1.41136	1.52866	1.54766	1.5239	1.73295
AZD6482	0.879757	1.03696	1.08329	1.18819	1.10275	1.14038	1.18736	1.16264	1.30604	1.19258	1.2	1.24231
AZD7762	0.879757	1.03696	1.08329	1.03544	1.14423	1.06429	1.0761	1.12665	1.12308	1.14835	1.3511	1.24753
AZD8055	0.879757	1.03696	1.08329	1.16271	1.13707	1.11555	1.16547	1.22283	1.17402	1.21649	1.25979	1.26007
AZD8330	1.01827	0.970851	1.01088	1.0119	1.05422	1.09629	1.15798	1.25232	1.34282	1.31045	1.43282	1.44047
AZD8931 (Sapitinib)	1.01827	0.970851	1.01088	1.159	1.07793	1.12051	1.18399	1.24951	1.27654	1.39968	1.38362	1.31274
Barasertib (AZD1152-HQPA)	0.961589	0.992848	1.04556	1.35285	1.41483	1.23205	1.46199	1.47629	1.24238	1.48344	1.54649	1.29775
BAY 11-7082	0.948047	1.01655	1.0354	1.14067	1.21892	1.21609	1.11459	1.18058	1.26008	1.3311	1.25285	1.44265
BEZ235 (NVP-BEZ235, Dactolisib)	1.09515	1	1.05409	1.44216	1.57315	1.40893	1.42555	1.56468	1.41414	1.69078	1.53829	1.61258
BGJ398 (NVP-BGJ398)	1.01827	0.970851	1.01088	1.18756	1.19317	1.22733	1.25104	1.26404	1.1975	1.33441	1.42033	1.30458
BGT226 (NVP-BGT226)	0.994149	1.03404	0.971809	1.07872	1.07819	1.14894	1.1875	1.33883	1.29707	1.57367	1.42261	1.47527
BI 2536	0.961589	0.992848	1.04556	1.21457	1.11523	1.09669	1.23311	1.17086	1.1653	1.40477	1.35444	1.40106
BI-D1870	0.948047	1.01655	1.0354	1.1303	1.18435	1.11491	1.25757	1.19786	1.16393	1.30942	1.32607	1.32638
BIO	1.00256	1.03032	0.967116	1.35303	1.34734	1.21023	1.42192	1.46706	1.38613	1.61119	1.60049	1.72155
BIRB 796 (Doramapimod)	1.01827	0.970851	1.01088	1.04275	0.941531	0.975695	1.11082	1.0917	1.13912	1.18577	1.21688	1.249
BIX 02188	0.879757	1.03696	1.08329	1.14478	1.11621	1.1783	1.08819	1.18104	1.17665	1.24972	1.19368	1.33379
BIX 02189	0.879757	1.03696	1.08329	1.05852	1.08242	1.18764	1.13077	1.13874	1.15192	1.29203	1.29478	1.35687
BKM120 (NVP-BKM120, Buparlisib)	1.0485	0.95437	0.997129	1.32881	1.28991	1.35791	1.43185	1.42087	1.38583	1.54825	1.56488	1.47134
BMS-265246	1.01827	0.970851	1.01088	1.12484	1.17022	1.17252	1.17889	1.25792	1.31019	1.38948	1.39687	1.3311
BMS-345541	1.00256	1.03032	0.967116	1.38881	1.44432	1.45569	1.45502	1.5092	1.4898	1.65299	1.57775	1.66403
BMS-754807	0.961589	0.992848	1.04556	1.3547	1.35391	1.44185	1.3645	1.47682	1.4551	1.37298	1.49748	1.47046
BMS-777607	0.879757	1.03696	1.08329	1.20188	1.2449	1.29123	1.19746	1.36431	1.26779	1.27358	1.29812	1.26586
BMS-794833	1.01827	0.970851	1.01088	1.17685	1.22147	1.23778	1.1766	1.23523	1.26124	1.28444	1.33569	1.49146
Bosutinib (SKI-606)	1.09515	1	1.05409	1.56012	1.59238	1.58325	1.60411	1.65526	1.71554	1.84816	1.80384	1.76865
Brivanib (BMS-540215)	0.961589	0.992848	1.04556	1.33033	1.34834	1.33218	1.4294	1.33351	1.56133	1.49536	1.41271	1.67894
Brivanib Alaninate (BMS-582664)	0.961589	0.992848	1.04556	1.35576	1.36	1.39788	1.44821	1.41192	1.5245	1.55205	1.52026	1.53139
BS-181 HCl	1.01827	0.970851	1.01088	1.15926	1.20745	1.10011	1.24492	1.22657	1.27577	1.52282	1.48509	1.40784
Butein	1.00256	1.03032	0.967116	1.43462	1.5617	1.47943	1.61153	1.72924	1.61521	1.86267	1.85397	1.82622
BX-795	0.879757	1.03696	1.08329	1.1305	1.18901	1.11017	1.1706	1.21731	1.14588	1.18874	1.10934	1.09451
BX-912	0.879757	1.03696	1.08329	1.06209	1.22692	1.08956	1.06319	1.14368	1.1272	1.13434	1.20962	1.14835
BYL719	0.994149	1.03404	0.971809	1.31197	1.3266	1.26569	1.41942	1.51543	1.43325	1.69495	1.76596	1.65293
Cabozantinib (XL184, BMS-907351)	0.961589	0.992848	1.04556	1.36185	1.41404	1.44318	1.40927	1.44265	1.43285	1.50464	1.54676	1.4898
CAL-101 (Idelalisib, GS-1101)	1.0485	0.95437	0.997129	1.31575	1.34574	1.35019	1.42354	1.45145	1.33713	1.4663	1.59042	1.379
Canertinib (CI-1033)	1.09515	1	1.05409	1.56044	1.51352	1.69241	1.57739	1.39687	1.67481	1.94819	1.78071	1.86738
CAY10505	1.0485	0.95437	0.997129	1.28041	1.32763	1.24062	1.45115	1.58834	1.61714	1.5539	1.6985	1.6893
CCT128930	1.0485	0.95437	0.997129	1.26735	1.32822	1.33356	1.38672	1.41255	1.49748	1.65545	1.69732	1.6795
CCT129202	0.879757	1.03696	1.08329	1.16868	1.20522	1.24258	1.27143	1.28681	1.2761	1.32418	1.39615	1.33407
CCT137690	0.994149	1.03404	0.971809	1.30931	1.23431	1.27713	1.41968	1.38271	1.39415	1.55904	1.82021	1.65027
Cediranib (AZD2171)	1.09515	1	1.05409	1.55458	1.72988	1.65461	1.69664	1.56142	1.70088	1.82893	1.69078	1.83415
CEP-32496	1.00256	1.03032	0.967116	1.33731	1.34634	1.38847	1.56872	1.55635	1.56003	1.59648	1.56939	1.61922
CEP-33779	0.994149	1.03404	0.971809	1.31117	1.29309	1.23963	1.50558	1.39043	1.45612	1.70718	1.61516	1.62261
CGK 733	0.948047	1.01655	1.0354	1.12339	1.16833	1.11271	1.27202	1.25914	1.21326	1.38892	1.37478	1.35844
CH5132799	1.0485	0.95437	0.997129	1.26052	1.31753	1.35465	1.50668	1.47639	1.45976	1.53341	1.534	1.57795
CHIR-124	1.0485	0.95437	0.997129	1.20944	1.18301	1.19756	1.41403	1.44314	1.35435	1.65456	1.64713	1.72612
CHIR-98014	0.994149	1.03404	0.971809	1.15319	1.21117	1.13058	1.22367	1.25585	1.21011	1.25372	1.30372	1.36569
CHIR-99021 (CT99021) HCl	0.948047	1.01655	1.0354	1.10265	1.19346	1.12056	1.08411	1.05237	1.13345	1.25568	1.27391	1.22143
Chrysophanic Acid	1.0485	0.95437	0.997129	1.16193	1.3493	1.36682	1.24953	1.42918	1.40424	1.46778	1.47134	1.50698
CNX-774	1.00256	1.03032	0.967116	1.41289	1.37777	1.39516	1.4908	1.5219	1.46037	1.58444	1.58043	1.62223
CO-1686 (AVL-301)	1.00256	1.03032	0.967116	1.42693	1.49047	1.56437	1.55334	1.4276	1.4898	1.58745	1.57541	1.78676
CP-673451	0.879757	1.03696	1.08329	1.18836	1.1663	1.09625	1.22973	1.18202	1.16161	1.34528	1.28213	1.27799
CP-724714	1.09515	1	1.05409	1.5044	1.55523	1.53959	1.69241	1.74324	1.66927	1.77093	1.78495	1.62138
Crenolanib (CP-868596)	1.0485	0.95437	0.997129	1.03128	1.14352	0.938335	1.55152	1.37424	1.34604	1.81194	1.55538	1.6216
Crizotinib (PF-02341066)	1.09515	1	1.05409	1.34278	1.40306	1.41219	1.46628	1.47638	1.56142	1.64027	1.55947	1.71815
CUDC-101	0.879757	1.03696	1.08329	1.18269	1.20165	1.18324	1.15797	1.25137	1.20247	1.18709	1.19643	1.27995
CUDC-907	0.994149	1.03404	0.971809	1.19894	1.37553	1.34574	1.4492	1.64468	1.48032	1.6867	1.95904	1.65931
CYC116	1.09515	1	1.05409	1.42424	1.54969	1.49593	1.52623	1.55947	1.56989	1.6797	1.71717	1.71131
CYT387	1.01827	0.970851	1.01088	0.985128	1.0509	1.12688	1.14983	1.18348	1.16257	1.20209	1.18118	1.42007
CZC24832	0.948047	1.01655	1.0354	1.06588	1.0816	1.10799	1.13187	1.20572	1.18749	1.33016	1.23432	1.35435
Dabrafenib (GSK2118436)	0.994149	1.03404	0.971809	1.21782	1.29973	1.22261	1.48218	1.37394	1.4266	1.85824	1.72287	1.61915
Dacomitinib (PF299804, PF299)	1.0485	0.95437	0.997129	1.25695	1.19786	1.21122	1.52895	1.45976	1.44403	1.64238	1.50965	1.54647
Danusertib (PHA-739358)	0.961589	0.992848	1.04556	1.32212	1.31258	1.25695	1.3502	1.37881	1.40901	1.43894	1.48795	1.51364
Dasatinib	1.09515	1	1.05409	1.48452	1.52493	1.51874	1.54187	1.6116	1.68035	1.90942	1.86673	1.77615
DCC-2036 (Rebastinib)	1.0485	0.95437	0.997129	1.17114	1.15807	1.18272	1.36742	1.37989	1.24359	1.56696	1.59754	1.62635
Degrasyn (WP1130)	1.0485	0.95437	0.997129	1.2044	1.20202	1.12155	1.379	1.31604	1.33891	1.46333	1.52747	1.45976
Dinaciclib (SCH727965)	0.994149	1.03404	0.971809	1.2133	1.28883	1.34521	1.29814	1.30213	1.39468	1.55505	1.6617	1.675
Dovitinib (TKI-258) Dilactic Acid	0.994149	1.03404	0.971809	1.35798	1.21543	1.25665	1.33138	1.34947	1.29096	1.51064	1.55133	1.46862
Dovitinib (TKI-258, CHIR-258)	1.09515	1	1.05409	1.59531	1.55295	1.71978	1.66764	1.7188	1.70121	1.84099	1.91137	1.98729
EHop-016	1.00256	1.03032	0.967116	1.34032	1.46639	1.41389	1.48345	1.63694	1.49381	1.64396	1.77873	1.59347
ENMD-2076	0.879757	1.03696	1.08329	1.14698	1.23489	1.19176	1.2206	1.20962	1.19863	1.33049	1.34588	1.28846
Enzastaurin (LY317615)	1.09515	1	1.05409	1.86152	1.68003	1.57054	1.95764	1.74194	1.58977	1.97361	2.02737	1.7579
Erlotinib HCl (OSI-744)	1.09515	1	1.05409	1.62007	1.58325	1.6494	1.58293	1.73412	1.67383	1.77159	1.80515	1.71098
ETP-46464	1.00256	1.03032	0.967116	1.40486	1.36038	1.43864	1.54063	1.44265	1.44599	1.69011	1.67373	1.6647
Everolimus (RAD001)	0.961589	0.992848	1.04556	1.32397	1.35391	1.43099	1.39656	1.45192	1.41987	1.56901	1.4543	1.48
Fasudil (HA-1077) HCl	1.01827	0.970851	1.01088	1.05295	1.0068	1.03357	1.07844	1.15951	1.12713	1.28215	1.34002	1.30127
Fingolimod (FTY720) HCl	0.948047	1.01655	1.0354	1.18309	1.10265	1.16833	1.26103	1.11836	1.19409	1.27139	1.30439	1.34744
Flavopiridol HCl	1.0485	0.95437	0.997129	1.22162	1.34722	1.36088	1.40275	1.46867	1.57676	1.6893	1.65723	1.77274
Foretinib (GSK1363089)	0.961589	0.992848	1.04556	1.23099	1.2747	1.25642	1.38596	1.31947	1.33722	1.47126	1.45245	1.51126
Fostamatinib (R788)	1.0485	0.95437	0.997129	1.25873	1.29971	1.30654	1.43334	1.42799	1.42443	1.73948	1.70474	1.67119
GDC-0068	0.994149	1.03404	0.971809	1.2109	1.23564	1.29787	1.61064	1.46676	1.40186	1.79175	1.70984	1.60452
GDC-0349	1.00256	1.03032	0.967116	1.38145	1.46773	1.40352	1.63025	1.61654	1.55769	1.67707	1.74863	1.6249
GDC-0879	0.961589	0.992848	1.04556	1.40874	1.3396	1.32636	1.37881	1.49033	1.48848	1.49828	1.50358	1.46676
GDC-0941	1.09515	1	1.05409	1.26556	1.27338	1.31313	1.42848	1.39427	1.44705	1.62496	1.55034	1.61616
GDC-0980 (RG7422)	1.0485	0.95437	0.997129	1.27091	1.2528	1.27388	1.37543	1.48857	1.44521	1.54647	1.43363	1.53103
Gefitinib (ZD1839)	1.09515	1	1.05409	1.57348	1.57673	1.6582	1.74324	1.72173	1.65917	1.79309	1.7768	1.74324
Genistein	0.879757	1.03696	1.08329	1.23791	1.13187	1.28599	1.27253	1.24643	1.35742	1.27857	1.25577	1.53407
GNF-2	0.948047	1.01655	1.0354	1.11616	1.19724	1.09511	1.07028	1.08568	1.17053	1.15481	1.17807	1.3069
Go 6983	0.948047	1.01655	1.0354	1.16644	1.24563	1.27517	1.27737	1.2252	1.31067	1.31067	1.37163	1.39143
Golvatinib (E7050)	0.948047	1.01655	1.0354	1.09825	0.959045	1.06966	1.16707	1.02912	1.04734	1.17304	1.04672	1.05457
GSK1059615	0.879757	1.03696	1.08329	1.11703	1.07143	1.18159	1.13791	1.21016	1.35055	1.31099	1.24039	1.43956
GSK1070916	1.0485	0.95437	0.997129	1.29437	1.27685	1.2427	1.44343	1.40453	1.49837	1.65337	1.58418	1.89449
GSK1838705A	1.0485	0.95437	0.997129	1.25963	1.23825	1.34515	1.50609	1.44848	1.45739	1.63585	1.62694	1.65664
GSK1904529A	0.961589	0.992848	1.04556	1.31576	1.28371	1.30119	1.37589	1.48795	1.33563	1.47258	1.53351	1.50252
GSK2126458 (GSK458)	1.0485	0.95437	0.997129	1.25784	1.25072	1.3395	1.45709	1.39295	1.41047	1.52628	1.447	1.60111
GSK2636771	1.00256	1.03032	0.967116	1.38212	1.39316	1.40754	1.49916	1.50819	1.49783	1.56471	1.66035	1.6122
GSK429286A	0.879757	1.03696	1.08329	1.14011	1.30275	1.26154	1.23022	1.29643	1.26319	1.28297	1.39231	1.36539
GSK461364	1.01827	0.970851	1.01088	1.11592	1.18399	1.06722	1.22223	1.19852	1.24926	1.36245	1.29438	1.38744
GSK690693	0.961589	0.992848	1.04556	1.30702	1.27523	1.32424	1.38252	1.43338	1.39258	1.50808	1.49907	1.47099
GW5074	0.948047	1.01655	1.0354	1.14853	1.09259	1.07343	1.05991	1.00681	1.15387	1.0706	1.09354	1.09479
GZD824	1.00256	1.03032	0.967116	1.39048	1.4781	1.3975	1.53528	1.55735	1.49348	1.81485	1.73191	1.69312
H 89 2HCl	1.01827	0.970851	1.01088	0.94663	1.02592	1.0713	1.23371	1.08838	1.14014	1.28011	1.35328	1.21356
HER2-Inhibitor-1	0.994149	1.03404	0.971809	1.28697	1.31489	1.17899	1.36543	1.39814	1.25718	1.6133	1.59229	1.49521
Hesperadin	0.879757	1.03696	1.08329	1.08159	1.08901	1.11896	1.0978	1.15522	1.14615	1.26951	1.23352	1.32582
HMN-214	0.879757	1.03696	1.08329	1.10687	1.16126	1.17225	1.15797	1.23462	1.12006	1.33929	1.34945	1.25824
Honokiol	1.0485	0.95437	0.997129	1.24181	1.26527	1.2035	1.41938	1.31515	1.20885	1.42769	1.46481	1.28398
Ibrutinib (PCI-32765)	1.0485	0.95437	0.997129	1.15005	1.28279	1.34277	1.31159	1.27685	1.35851	1.4081	1.49065	1.47342
Icotinib	0.948047	1.01655	1.0354	1.19661	1.12402	1.16581	1.19409	1.20886	1.16801	1.32199	1.28616	1.31916
IKK-16 (IKK Inhibitor VII)	0.948047	1.01655	1.0354	1.07248	1.16141	0.993925	1.00838	1.18247	1.08128	1.02315	1.34681	1.12245
Imatinib (STI571)	1.0485	0.95437	0.997129	1.22488	1.27714	1.34633	1.20766	1.55746	1.41819	1.4372	1.62338	1.40127
Imatinib Mesylate (STI571)	1.09515	1	1.05409	1.61681	1.6406	1.6204	1.73705	1.7302	1.81101	1.68948	1.74813	1.7087
IMD 0354	0.948047	1.01655	1.0354	0.992982	0.945218	1.02472	1.01749	1.08003	1.03069	0.989526	0.966901	1.0706
INCB28060	0.994149	1.03404	0.971809	1.08803	1.15319	1.12473	1.18058	1.49202	1.41862	1.41755	1.67686	1.65213
Indirubin	1.0485	0.95437	0.997129	1.20528	1.20291	1.24953	1.3594	1.25577	1.39741	1.44254	1.36742	1.45709
INK 128 (MLN0128)	0.994149	1.03404	0.971809	1.31516	1.34096	1.34947	1.58856	1.50346	1.60559	1.83112	1.72952	1.76676
IPA-3	0.948047	1.01655	1.0354	1.11365	1.19629	1.20038	1.23903	1.17398	1.24751	1.33958	1.31444	1.31287
IRAK1/4	0.96715	1.01012	1.02273	1.24561	1.11383	1.22785	1.38082	1.24303	1.31723	1.37134	1.21553	1.39469
IPI-145 (INK1197)	0.948047	1.01655	1.0354	1.06463	1.07343	1.14664	1.18687	1.23777	1.17901	1.29371	1.33487	1.29779
JNJ-38877605	0.961589	0.992848	1.04556	1.34729	1.38675	1.46967	1.43152	1.45801	1.4347	1.48159	1.51417	1.51338
JNJ-7706621	0.879757	1.03696	1.08329	1.1305	1.12363	1.19615	1.15687	1.13654	1.10302	1.13709	1.10962	1.0967
Ki8751	0.879757	1.03696	1.08329	1.08901	1.12857	1.16154	1.22967	1.23132	1.3544	1.20192	1.21319	1.43324
KRN 633	0.879757	1.03696	1.08329	1.21401	1.10811	1.13624	1.27744	1.14562	1.22146	1.1925	1.23304	1.23359
KU-0063794	0.879757	1.03696	1.08329	1.28132	1.33324	1.25275	1.25769	1.19478	1.26071	1.38214	1.2467	1.32665
KU-55933 (ATM Kinase Inhibitor)	0.961589	0.992848	1.04556	1.36689	1.36874	1.42649	1.47629	1.42172	1.54755	1.4649	1.46782	1.61192
KU-60019	1.01827	0.970851	1.01088	1.18322	1.2773	1.14065	1.36628	1.32319	1.24926	1.42033	1.44684	1.4448
KW-2449	1.01827	0.970851	1.01088	1.04224	1.05728	1.15773	1.13249	1.16665	1.26149	1.3316	1.29719	1.36806
KX2-391	1.0485	0.95437	0.997129	1.21835	1.29021	1.41641	1.50134	1.40869	1.2911	1.67416	1.67564	1.48768
Lapatinib (GW-572016) Ditosylate	1.09515	1	1.05409	1.51711	1.61258	1.66048	1.65168	1.79049	1.71489	1.73249	1.83675	2.08732
LDK378	0.948047	1.01655	1.0354	1.212	1.18718	1.20163	1.28208	1.34618	1.32607	1.4062	1.4084	1.36535
Lenvatinib (E7080)	1.09515	1	1.05409	1.48159	1.47442	1.40567	1.71717	1.75986	1.65461	1.83578	1.78886	1.55784
Linifanib (ABT-869)	1.09515	1	1.05409	1.68687	1.71196	1.56761	1.64907	1.79602	1.71554	1.75171	1.84164	1.8827
LY2228820	0.879757	1.03696	1.08329	1.11236	1.11566	1.10632	1.16593	1.20385	1.14038	1.26978	1.32143	1.40027
LY2603618	1.0485	0.95437	0.997129	1.12155	1.12274	1.10314	1.27329	1.25606	1.25666	1.57379	1.59428	1.49629
LY2784544	1.01827	0.970851	1.01088	1.08915	1.18067	1.20643	1.18424	1.28087	1.23192	1.36755	1.34792	1.41497
LY2835219	0.948047	1.01655	1.0354	1.08757	1.19535	1.11711	1.25128	1.27454	1.23526	1.34744	1.33958	1.38043
LY294002	0.961589	0.992848	1.04556	1.28609	1.43603	1.36927	1.35364	1.37404	1.51205	1.51576	1.49351	1.56291
Masitinib (AB1010)	1.09515	1	1.05409	1.42489	1.44444	1.44933	1.4578	1.50798	1.59075	1.77713	1.57739	1.79342
MEK162 (ARRY-162, ARRY-438162)	0.948047	1.01655	1.0354	1.16675	1.0794	1.14916	1.28459	1.28239	1.21766	1.3267	1.27925	1.27705
MGCD-265	0.879757	1.03696	1.08329	1.08929	1.05604	1.04973	1.09753	1.11044	1.20137	1.27912	1.18901	1.30055
Milciclib (PHA-848125)	0.994149	1.03404	0.971809	1.29282	1.3109	1.32447	1.3125	1.35851	1.47979	1.61968	1.71702	1.59654
MK-2206 2HCl	0.961589	0.992848	1.04556	1.26119	1.22834	1.3004	1.31868	1.28079	1.40689	1.52503	1.31364	1.58384
MK-2461	0.994149	1.03404	0.971809	1.26436	1.2867	1.22872	1.5133	1.45984	1.56835	1.73085	1.81862	1.73989
MK-5108 (VX-689)	0.994149	1.03404	0.971809	1.25027	1.21037	1.19867	1.47447	1.39335	1.30186	1.51516	1.55425	1.46543
MK-8745	0.948047	1.01655	1.0354	1.1325	1.1413	1.16644	1.16707	1.24406	1.25505	1.4238	1.36755	1.3179
MK-8776 (SCH 900776)	1.0485	0.95437	0.997129	1.18569	1.15807	1.01673	1.51529	1.54469	1.1456	1.61536	1.57676	1.41314
MLN8054	0.961589	0.992848	1.04556	1.3751	1.32636	1.41536	1.41722	1.43232	1.50013	1.40344	1.48662	1.5004
Motesanib Diphosphate (AMG-706)	1.09515	1	1.05409	1.54708	1.61877	1.48713	1.71391	1.49625	1.67514	1.76865	1.6973	1.66439
Mubritinib (TAK 165)	1.01827	0.970851	1.01088	1.03076	1.09629	1.05244	1.10699	1.14855	1.25232	1.30331	1.28469	1.29999
NAC	1.00256	1.03032	0.967116	0.96511	1.03166	0.912942	1.08082	1.17779	1.05072	1.2216	1.3547	1.24668
Neratinib (HKI-272)	1.01827	0.970851	1.01088	0.964222	1.04555	1.16614	1.03688	1.21968	1.30101	1.21611	1.21892	1.37775
Nilotinib (AMN-107)	1.09515	1	1.05409	1.50603	1.41512	1.42815	1.50407	1.47312	1.60736	1.54285	1.74259	1.66569
Nintedanib (BIBF 1120)	1.09515	1	1.05409	1.44021	1.41675	1.44412	1.44933	1.56077	1.49821	1.75986	1.71131	1.6872
NSC 23766	1.00256	1.03032	0.967116	1.39449	1.32193	1.32527	1.49248	1.50452	1.58711	1.82488	1.55267	1.56237
NU6027	0.948047	1.01655	1.0354	1.13439	1.17304	1.19284	1.23337	1.26008	1.26354	1.44799	1.35372	1.30125
NU7026	0.948047	1.01655	1.0354	1.15261	1.1633	1.07343	1.12653	1.04326	1.1655	1.10705	1.17618	1.23054
NU7441 (KU-57788)	1.0485	0.95437	0.997129	1.31812	1.27447	1.32763	1.36059	1.40127	1.43542	1.55924	1.50045	1.5824
NVP-ADW742	0.961589	0.992848	1.04556	1.44874	1.28954	1.59338	1.48874	1.41483	1.7494	1.55444	1.44397	1.85377
NVP-AEW541	1.09515	1	1.05409	1.30173	1.34669	1.43662	1.50082	1.50473	1.43891	1.66536	1.62724	1.60899
NVP-BHG712	1.01827	0.970851	1.01088	1.20897	1.21458	1.27501	1.26863	1.28903	1.26455	1.47055	1.35863	1.30917
NVP-BSK805 2HCl	1.0485	0.95437	0.997129	1.20499	1.12155	1.11442	1.58804	1.42473	1.33416	1.64149	1.71543	1.70652
NVP-BVU972	0.994149	1.03404	0.971809	1.11995	1.30505	1.29468	1.28032	1.3734	1.36942	1.46676	1.7359	1.63511
OSI-027	1.0485	0.95437	0.997129	1.30595	1.33535	1.24419	1.41493	1.37959	1.3888	1.51084	1.54113	1.51381
OSI-420	1.01827	0.970851	1.01088	1.05779	1.20107	1.22172	1.15186	1.22351	1.21203	1.14447	1.32549	1.41523
OSI-906 (Linsitinib)	0.961589	0.992848	1.04556	1.41033	1.29748	1.64609	1.44874	1.34596	1.74781	1.43603	1.46834	1.78437
OSI-930	0.879757	1.03696	1.08329	1.25412	1.16593	1.20027	1.25385	1.12665	1.22527	1.27885	1.24753	1.21758
OSU-03012 (AR-12)	0.961589	0.992848	1.04556	1.40106	1.42517	1.41669	1.44556	1.38649	1.39788	1.45113	1.5894	1.42782
P276-00
Pacritinib (SB1518)
Palbociclib (PD-0332991) HCl	0.961589	0.992848	1.04556	1.4498	1.4106	1.4747	1.44874	1.4106	1.48371	1.52079	1.46093	1.48821
Palomid 529 (P529)	1.0485	0.95437	0.997129	1.10106	1.14204	1.04464	1.25844	1.32881	1.16906	1.41582	1.44907	1.35049
Pazopanib	0.948047	1.01655	1.0354	1.13816	1.21043	1.21263	1.06714	1.09574	1.22112	1.25537	1.25066	1.27894
Pazopanib HCl (GW786034 HCl)	1.09515	1	1.05409	1.43337	1.5259	1.41512	1.55686	1.56631	1.56696	1.55621	1.76703	1.63213
PD0325901	1.09515	1	1.05409	1.58032	1.59075	1.59466	1.68785	1.60704	1.61844	1.77354	1.61584	1.73802
PD168393	0.948047	1.01655	1.0354	1.07625	1.09511	1.17587	1.27454	1.26888	1.31884	1.24154	1.36315	1.2915
PD173074	0.879757	1.03696	1.08329	1.14918	1.20549	1.13791	1.09725	1.06978	1.16374	1.08049	1.16978	1.10962
PD184352 (CI-1040)	1.09515	1	1.05409	1.47475	1.55914	1.68752	1.61258	1.51548	1.65298	1.96448	1.96155	1.78625
PD318088	0.879757	1.03696	1.08329	1.33536	1.33094	1.27689	1.36156	1.27385	1.26338	1.41754	1.31522	1.2984
PD98059	1.09515	1	1.05409	1.51483	1.36429	1.54774	1.56892	1.55034	1.59303	1.64777	1.71913	1.65363
Pelitinib (EKB-569)	0.879757	1.03696	1.08329	1.20549	1.20852	1.1761	1.21896	1.24725	1.1511	1.33159	1.28709	1.3489
PF-00562271	1.0485	0.95437	0.997129	1.20024	1.27032	1.32614	1.26111	1.37276	1.40127	1.57854	1.60111	1.71068
PF-04217903	0.961589	0.992848	1.04556	1.31126	1.36371	1.4294	1.39921	1.39788	1.43046	1.50225	1.49642	1.49483
PF-04691502	0.994149	1.03404	0.971809	1.35346	1.43803	1.3266	1.54442	1.46383	1.57101	1.69096	1.7891	1.73324
PF-05212384 (PKI-587)	1.0485	0.95437	0.997129	1.12778	1.03603	1.15065	1.29734	1.27625	1.30179	1.68574	1.54469	1.5046
PF-4708671	1.01827	0.970851	1.01088	1.05473	1.11847	1.20107	1.1896	1.2643	1.22555	1.24569	1.339	1.44608
PF-477736	0.948047	1.01655	1.0354	1.12905	1.10862	1.22489	1.09762	1.17932	1.16455	1.25191	1.3047	1.25788
PF-562271	0.948047	1.01655	1.0354	1.03163	1.05426	1.09385	1.09857	1.075	1.16675	1.06337	1.12936	1.13093
PF-573228	1.01827	0.970851	1.01088	1.15773	1.24645	1.19521	1.20515	1.30611	1.21203	1.30841	1.30203	1.28087
PH-797804	1.0485	0.95437	0.997129	1.26467	1.36563	1.35851	1.42294	1.47788	1.54053	1.60734	1.60556	1.57884
PHA-665752	1.09515	1	1.05409	1.5145	1.56012	1.5927	1.57445	1.62561	1.61616	1.74357	1.78136	1.79733
PHA-680632	0.879757	1.03696	1.08329	1.08846	1.12335	1.0695	1.23407	1.25192	1.2217	1.36868	1.42225	1.23077
PHA-767491	0.994149	1.03404	0.971809	1.3375	1.34628	1.24894	1.3891	1.39415	1.45878	1.61702	1.58404	1.70106
PHA-793887	0.879757	1.03696	1.08329	1.04698	1.13324	1.04835	1.13901	1.17088	1.09093	1.21319	1.36017	1.23709
Phenformin HCl	1.0485	0.95437	0.997129	1.17975	1.26259	1.42324	1.38078	1.32495	1.47877	1.5732	1.42354	1.72642
PHT-427	0.879757	1.03696	1.08329	1.25786	1.17843	1.19857	1.21787	1.18836	1.19084	1.21484	1.21925	1.15196
PI-103	1.09515	1	1.05409	1.60834	1.57967	1.62952	1.63539	1.64744	1.58977	1.68133	1.69893	1.67514
Piceatannol	0.948047	1.01655	1.0354	1.13502	1.12402	1.12967	1.14507	1.16455	1.14099	1.23117	1.27296	1.19189
PIK-293	1.01827	0.970851	1.01088	1.13708	1.13784	1.15747	1.28979	1.24288	1.20897	1.28801	1.3107	1.36551
PIK-294	1.0485	0.95437	0.997129	1.28308	1.30209	1.26853	1.3588	1.3597	1.30298	1.40008	1.46095	1.40305
PIK-75	0.879757	1.03696	1.08329	1.19863	1.25028	1.07582	1.1533	1.17115	1.18379	1.23407	1.18242	1.2206
PIK-93	0.879757	1.03696	1.08329	0.945879	1.07198	1.04643	1.15522	1.11484	1.17253	1.27335	1.17665	1.22775
Pimasertib (AS-703026)	0.879757	1.03696	1.08329	1.14341	1.17857	1.14423	1.11044	1.25412	1.14918	1.21758	1.35495	1.33214
PLX-4720	0.961589	0.992848	1.04556	1.29218	1.35868	1.06729	1.3404	1.34729	1.08291	1.47258	1.44689	1.08848
Ponatinib (AP24534)	0.879757	1.03696	1.08329	1.05577	1.03352	1.16044	1.13104	1.14396	1.11566	1.2022	1.28379	1.20055
PP1	0.948047	1.01655	1.0354	1.1347	1.17053	1.21986	1.15324	1.25725	1.23777	1.31821	1.30753	1.39143
PP121	1.0485	0.95437	0.997129	1.4078	1.25458	1.34544	1.45976	1.31545	1.44343	1.58181	1.62011	1.50698
PP2	0.948047	1.01655	1.0354	1.13156	1.09794	1.10076	1.30816	1.23243	1.15953	1.3974	1.27296	1.2516
PP242	1.01827	0.970851	1.01088	0.962437	0.999405	1.13071	1.08456	1.08048	1.29081	1.21407	1.29591	1.33721
PQ 401	1.00256	1.03032	0.967116	1.39483	1.39483	1.48111	1.59581	1.48913	1.56738	1.66068	1.64062	1.656
PRT062607 (P505-15, BIIB057) HCl	1.00256	1.03032	0.967116	1.33631	1.34834	1.44131	1.47977	1.62055	1.61454	1.59982	1.81217	1.71753
Quercetin	1.0485	0.95437	0.997129	1.25666	1.32287	1.34455	1.3208	1.43571	1.30506	1.44759	1.35702	1.47907
Quizartinib (AC220)	0.879757	1.03696	1.08329	1.1783	1.12472	1.14341	1.13352	1.22005	1.20714	1.2772	1.35824	1.30137
R406	1.01827	0.970851	1.01088	1.06569	1.10674	1.11541	1.1613	1.14192	1.12969	1.22937	1.20311	1.41013
R406 (free base)	0.879757	1.03696	1.08329	1.30447	1.16988	1.20353	1.32102	1.28103	1.36266	1.26586	1.36376	1.24076
R547	1.0485	0.95437	0.997129	1.25963	1.2041	1.36326	1.4853	1.49807	1.71899	1.69969	1.73919	1.95269
RAF265 (CHIR-265)	1.01827	0.970851	1.01088	1.15212	1.04045	1.19648	1.30382	1.19113	1.11107	1.38617	1.25639	1.33798
Rapamycin (Sirolimus)	1.09515	1	1.05409	1.68589	1.64451	1.78201	1.79896	1.68361	1.61323	1.71717	1.66276	1.72108
Regorafenib (BAY 73-4506)	1.09515	1	1.05409	1.49202	1.54578	1.46791	1.68198	1.7364	1.62268	1.77159	1.72043	1.64777
Ridaforolimus (Deforolimus, MK-8669)	1.09515	1	1.05409	1.45813	1.57739	1.62822	1.58618	1.58912	1.59987	1.81916	1.77028	1.73933
Rigosertib (ON-01910)	0.879757	1.03696	1.08329	1.06346	1.08214	1.06868	1.14203	1.06868	1.23544	1.24203	1.14148	1.31319
RKI-1447	1.00256	1.03032	0.967116	1.37878	1.33363	1.37844	1.44532	1.44332	1.41857	1.61821	1.65299	1.63794
Ro 31-8220 Mesylate	1.00256	1.03032	0.967116	1.56136	1.62925	1.5296	1.60852	1.59815	1.59313	1.70349	1.92152	1.74797
Roscovitine (Seliciclib,CYC202)	0.961589	0.992848	1.04556	1.3155	1.29033	1.11682	1.3796	1.33642	1.10543	1.4249	1.4453	1.1253
Ruxolitinib (INCB018424)	0.879757	1.03696	1.08329	1.21236	1.15385	1.21181	1.25412	1.20055	1.42445	1.26758	1.29615	1.49231
S-Ruxolitinib (INCB018424)	0.948047	1.01655	1.0354	1.04954	1.09228	1.12465	1.12496	1.14507	1.16801	1.29528	1.3047	1.25694
SAR131675	0.948047	1.01655	1.0354	1.10139	1.08725	1.14004	1.27077	1.18749	1.21609	1.38232	1.33236	1.28114
SAR245409 (XL765)	0.879757	1.03696	1.08329	1.15192	1.19478	1.16346	1.22005	1.29945	1.18104	1.33791	1.26621	1.38846
Saracatinib (AZD0530)	1.09515	1	1.05409	1.52265	1.50505	1.52102	1.65494	1.65591	1.57348	1.81264	1.79765	1.93027
SB202190 (FHPI)	0.961589	0.992848	1.04556	1.22755	1.27152	1.46808	1.30252	1.36795	1.55152	1.54755	1.45987	1.69007
SB203580	0.961589	0.992848	1.04556	1.34649	1.28159	1.5547	1.42146	1.40027	1.69007	1.52556	1.47205	1.79974
SB216763	0.961589	0.992848	1.04556	1.36159	1.35629	1.66305	1.5094	1.36265	1.80291	1.54278	1.47921	2.01642
SB415286	1.0485	0.95437	0.997129	1.09245	1.1168	1.13996	1.53162	1.46719	1.36534	1.67683	1.65812	1.55954
SB590885	1.01827	0.970851	1.01088	1.03561	1.08048	1.10699	1.0736	1.15314	1.22351	1.24237	1.27577	1.39968
SC-514	0.948047	1.01655	1.0354	1.18781	1.11459	1.08128	1.16141	1.20289	1.19378	1.21766	1.12779	1.28805
Selumetinib (AZD6244)	1.09515	1	1.05409	1.41545	1.44184	1.48908	1.53047	1.52688	1.4754	1.69632	1.5347	1.6028
Semaxanib (SU5416)	0.948047	1.01655	1.0354	1.20289	1.18687	1.17932	1.23149	1.18372	1.23651	1.27799	1.28145	1.34681
SGI-1776 free base	1.01827	0.970851	1.01088	1.17175	1.07691	1.13376	1.16844	1.2156	1.27195	1.38311	1.24926	1.35532
SGX-523	0.961589	0.992848	1.04556	1.29113	1.35815	1.34649	1.35709	1.39815	1.43735	1.51867	1.52212	1.53351
Skepinone-L	1.00256	1.03032	0.967116	1.42192	1.48178	1.38312	1.4363	1.35604	1.44733	1.56538	1.62457	1.66336
SKI II	1.00256	1.03032	0.967116	1.51789	1.44432	1.45736	1.54933	1.56103	1.57006	1.6667	1.61721	1.83291
SL-327	1.09515	1	1.05409	1.38123	1.33887	1.34018	1.319	1.49234	1.45683	1.50179	1.50277	1.5132
SMI-4a	1.00256	1.03032	0.967116	1.22829	1.25839	1.32995	1.42426	1.34333	1.27611	1.50217	1.50953	1.59213
SNS-032 (BMS-387032)	0.961589	0.992848	1.04556	1.28185	1.32371	1.35232	1.42278	1.44848	1.41589	1.34278	1.6	1.55179
SNS-314 Mesylate	0.961589	0.992848	1.04556	1.34914	1.31629	1.29113	1.33377	1.41271	1.32583	1.44662	1.48689	1.33351
Sorafenib	1.00256	1.03032	0.967116	1.39349	1.47308	1.57307	1.41824	1.48044	1.46104	1.68276	1.62524	1.65901
Sorafenib Tosylate	1.09515	1	1.05409	1.64353	1.56761	1.59335	1.59107	1.78495	1.65591	1.80808	1.65429	1.73542
Sotrastaurin	0.994149	1.03404	0.971809	1.42553	1.39707	1.42048	1.53989	1.59628	1.52075	1.74707	1.76223	1.73803
SP600125	0.879757	1.03696	1.08329	1.09423	1.10934	1.14643	1.10577	1.125	1.37692	1.17473	1.29753	1.42637
SSR128129E	0.948047	1.01655	1.0354	1.11396	1.17775	1.26574	1.22552	1.2692	1.2981	1.38703	1.3157	1.26291
SU11274	0.961589	0.992848	1.04556	1.28927	1.24795	1.45934	1.29166	1.33431	1.56795	1.44212	1.60027	1.96742
Sunitinib Malate	1.09515	1	1.05409	1.67709	1.57054	1.59075	1.81786	1.68556	1.70055	1.75627	1.58488	1.7553
TAE226 (NVP-TAE226)	0.948047	1.01655	1.0354	1.09951	1.05049	1.21358	1.13942	1.04829	1.15073	1.28114	1.13722	1.27517
TAE684 (NVP-TAE684)	0.961589	0.992848	1.04556	1.31656	1.18543	1.21748	1.29457	1.32609	1.29324	1.51417	1.46676	1.43391
TAK-285	0.994149	1.03404	0.971809	1.12394	1.12527	1.15771	1.27128	1.4984	1.34574	1.45798	1.73192	1.67952
TAK-632	1.00256	1.03032	0.967116	1.31992	1.28748	1.45168	1.45001	1.43696	1.57508	1.58979	1.74228	1.65768
TAK-715	0.948047	1.01655	1.0354	1.19881	1.16361	1.14319	1.17681	1.14193	1.18309	1.1325	1.20541	1.19786
TAK-733	1.0485	0.95437	0.997129	1.34485	1.38018	1.34217	1.41968	1.36385	1.39444	1.46155	1.49777	1.56993
TAK-901	1.0485	0.95437	0.997129	1.35494	1.25517	1.30803	1.54974	1.4948	1.39384	1.7576	1.59279	1.5821
Tandutinib (MLN518)	1.09515	1	1.05409	1.56729	1.62952	1.63702	1.76572	1.79896	1.74063	1.67872	1.68426	1.78951
TCS 359	1.00256	1.03032	0.967116	1.46004	1.39717	1.40687	1.44399	1.50853	1.5296	1.67473	1.62122	1.62356
Telatinib	1.0485	0.95437	0.997129	1.25161	1.18925	1.25161	1.34752	1.36296	1.26764	1.34158	1.50104	1.29496
Temsirolimus (CCI-779, NSC 683864)	1.09515	1	1.05409	1.49593	1.55556	1.59726	1.64516	1.75627	1.56142	1.67644	1.72043	1.84751
TG003	1.00256	1.03032	0.967116	1.41824	1.42961	1.40252	1.39215	1.53862	1.3771	1.55969	1.75064	1.59247
TG100-115	0.879757	1.03696	1.08329	1.20824	1.12555	1.21209	1.19533	1.1511	1.34835	1.36786	1.29506	1.53929
TG100713	0.948047	1.01655	1.0354	1.02723	1.0508	1.01938	0.988583	1.0596	1.06557	1.04672	1.13753	1.08505
TG101209	1.0485	0.95437	0.997129	1.34336	1.38583	1.34158	1.55686	1.50104	1.47877	1.66851	1.62011	1.66436
TG101348 (SAR302503)	1.0485	0.95437	0.997129	1.3107	1.20113	1.04286	1.53192	1.34366	1.11739	1.57884	1.5049	1.16431
TGX-221	1.09515	1	1.05409	1.52558	1.47051	1.5246	1.66178	1.7302	1.58553	1.83154	1.74519	1.64321
Thiazovivin	0.879757	1.03696	1.08329	1.09698	1.11126	1.1217	1.11264	1.23544	1.25852	1.19396	1.25604	1.40577
TIC10	0.948047	1.01655	1.0354	1.13627	1.20478	1.12967	1.28836	1.22897	1.29496	1.40306	1.19095	1.41437
Tideglusib	0.948047	1.01655	1.0354	1.20163	1.15073	1.06683	1.11648	1.21138	1.18152	1.34838	1.29119	1.22395
Tie2 kinase inhibitor	1.01827	0.970851	1.01088	1.04096	0.905074	0.997621	1.14932	1.08099	1.03408	1.2179	1.19878	1.14779
Tivozanib (AV-951)	0.879757	1.03696	1.08329	1.14698	1.15907	1.10082	1.1294	1.16731	1.20302	1.23324	1.2283	1.2728
Tofacitinib (CP-690550) Citrate	0.948047	1.01655	1.0354	1.1765	1.086	1.08945	1.21232	1.16016	1.26071	1.25505	1.28522	1.35938
Tofacitinib (CP-690550,Tasocitinib)	0.994149	1.03404	0.971809	1.20904	1.23138	1.39308	1.26702	1.42128	1.50372	1.42447	1.61197	1.71223
Torin 1	0.948047	1.01655	1.0354	1.14916	1.14853	1.10799	1.25914	1.24971	1.19724	1.32953	1.40337	1.32356
Torin 2	0.948047	1.01655	1.0354	1.21735	1.13376	1.17995	1.20541	1.11491	1.19598	1.34304	1.13376	1.24877
TPCA-1	0.948047	1.01655	1.0354	1.19472	1.08631	1.1589	1.24154	1.19724	1.15199	1.3157	1.39049	1.27202
Trametinib (GSK1120212)	1.0485	0.95437	0.997129	1.27447	1.46719	1.26586	1.46452	1.36474	1.49065	1.60675	1.54053	1.70444
Triciribine	0.961589	0.992848	1.04556	1.37907	1.3155	1.34543	1.45324	1.41589	1.45695	1.4551	1.48556	1.42464
TSU-68 (SU6668, Orantinib)	0.879757	1.03696	1.08329	2.00467	2.17225	2.1706	2.12747	2.30632	2.17033	2.03022	2.24093	2.21731
TWS119	1.01827	0.970851	1.01088	1.07105	0.990737	1.10572	1.16257	1.18858	1.14549	1.27577	1.249	1.21586
Tyrphostin 9	0.948047	1.01655	1.0354	1.21075	1.15827	1.1501	1.18781	1.2582	1.18624	1.26857	1.28271	1.27422
Tyrphostin AG 1296	1.00256	1.03032	0.967116	1.46907	1.48311	1.45536	1.47575	1.45469	1.48746	1.59815	1.55635	1.5734
Tyrphostin AG 879	0.994149	1.03404	0.971809	1.42872	1.30904	1.38165	1.4484	1.43431	1.37819	1.62952	1.62394	1.56277
U0126-EtOH	0.961589	0.992848	1.04556	1.31311	1.39205	1.38384	1.35073	1.40424	1.44689	1.48133	1.39417	1.46676
Vandetanib (ZD6474)	1.09515	1	1.05409	1.59433	1.52851	1.58716	1.66569	1.65494	1.56729	1.6999	1.62594	1.77941
Varlitinib	0.994149	1.03404	0.971809	1.31489	1.30931	1.27979	1.46941	1.40293	1.29149	1.72154	1.74707	1.59814
Vatalanib (PTK787) 2HCl	0.961589	0.992848	1.04556	1.42437	1.33748	1.48795	1.40636	1.52265	1.58358	1.46834	1.5555	1.57431
VE-821	1.00256	1.03032	0.967116	1.24936	1.17077	1.27277	1.51588	1.42258	1.4286	1.64697	1.51287	1.64831
VE-822	0.948047	1.01655	1.0354	1.14004	1.04452	1.17524	1.18152	1.29591	1.24217	1.28302	1.25977	1.24688
Vemurafenib (PLX4032, RG7204)	0.879757	1.03696	1.08329	1.15714	1.15797	1.16071	1.18104	1.15137	1.15989	1.17143	1.14011	1.19698
Volasertib (BI 6727)	1.0485	0.95437	0.997129	1.19341	1.18687	1.16371	1.28427	1.23825	1.28101	1.3882	1.31842	1.39741
VX-680 (Tozasertib, MK-0457)	1.09515	1	1.05409	1.50016	1.51189	1.62529	1.70186	1.61127	1.61649	1.71522	1.71359	1.77126
VX-702	0.948047	1.01655	1.0354	1.20446	1.1677	1.21766	1.36598	1.21326	1.21892	1.32921	1.3245	1.32764
VX-745	0.879757	1.03696	1.08329	1.1217	1.13791	1.20687	1.20192	1.19643	1.2228	1.23352	1.3022	1.29066
WAY-600	1.0485	0.95437	0.997129	1.36652	1.38434	1.27418	1.5052	1.39028	1.53667	1.60764	1.64951	1.73147
WHI-P154	0.948047	1.01655	1.0354	1.07971	1.06368	0.991097	1.12873	0.967215	1.02346	1.20415	1.01184	0.986383
Wortmannin	0.994149	1.03404	0.971809	1.31463	1.48298	1.39575	1.45532	1.49362	1.39415	1.73883	1.86782	1.7234
WP1066	0.994149	1.03404	0.971809	1.19175	1.17713	1.2508	1.35665	1.37021	1.37739	1.53032	1.45346	1.51356
WYE-125132 (WYE-132)	1.0485	0.95437	0.997129	1.18361	1.26497	1.33356	1.45264	1.42443	1.48055	1.59903	1.58032	1.55241
WYE-354	0.879757	1.03696	1.08329	1.13654	1.11236	1.16484	1.11978	1.11868	1.15385	1.1544	1.11511	1.15769
WZ3146	1.09515	1	1.05409	1.51417	1.50994	1.59303	1.71	1.64744	1.75986	1.81036	1.92506	1.65168
WZ4002	1.09515	1	1.05409	1.39329	1.42848	1.45259	1.48094	1.53112	1.58423	1.67253	1.64549	1.72597
WZ4003	1.00256	1.03032	0.967116	1.29584	1.44766	1.43195	1.42827	1.48913	1.60684	1.73191	1.77171	1.85197
WZ8040	0.879757	1.03696	1.08329	1.13571	1.29973	1.28132	1.2261	1.25302	1.29506	1.25824	1.23599	1.29835
XL019	0.948047	1.01655	1.0354	1.20289	1.15136	1.26637	1.24406	1.223	1.2274	1.33141	1.2186	1.3421
XL147	0.961589	0.992848	1.04556	1.29881	1.42358	1.47179	1.37086	1.53272	1.52556	1.51815	1.5653	1.59868
XL388	0.948047	1.01655	1.0354	1.1193	1.10391	1.11333	1.21797	1.32136	1.20572	1.31256	1.26103	1.37855
Y-27632 2HCl	1.09515	1	1.05409	1.62072	1.55262	1.49951	1.77452	1.67709	1.55653	1.65982	1.69338	1.78495
YM201636	0.879757	1.03696	1.08329	1.17308	1.1772	1.11181	1.27115	1.16786	1.24011	1.22335	1.21868	1.26896
ZCL278	1.00256	1.03032	0.967116	1.32828	1.43228	1.50084	1.33597	1.4801	1.53394	1.55033	1.65834	1.61922
ZM 306416	0.948047	1.01655	1.0354	1.09165	1.14884	1.12056	1.20195	1.24437	1.27674	1.27548	1.27202	1.26637
ZM 323881 HCl	0.948047	1.01655	1.0354	1.25003	1.15136	1.10328	1.12119	1.09134	1.12528	1.17932	1.20792	1.20761
ZM 336372	1.0485	0.95437	0.997129	1.3591	1.37038	1.46303	1.53341	1.42977	1.60467	1.65515	1.65129	1.7187
ZM 39923 HCl	1.00256	1.03032	0.967116	1.30186	1.30822	1.3343	1.40419	1.35102	1.56705	1.67573	1.69346	1.71519
ZM 447439	0.961589	0.992848	1.04556	1.33245	1.28026	1.40053	1.37139	1.43338	1.50834	1.54808	1.54331	1.48133
Zoledronic Acid	0.879757	1.03696	1.08329	1.24615	1.27225	1.28571	1.22005	1.25714	1.38159	1.33242	1.28901	1.59011
ZSTK474	1.09515	1	1.05409	1.56272	1.52395	1.50668	1.78299	1.68133	1.65396	1.81427	1.82665	1.7553
