# Supplementary material for: STAT3 serine phosphorylation is required for TLR4 metabolic reprogramming and IL-1β expression
Source: Nat Commun. 2020 Jul 30;11:3816. doi: 10.1038/s41467-020-17669-5 (PMC7393113; doi:10.1038/s41467-020-17669-5)
Supplement: Supplementary file 6 — Supplementary Data 3 [file 41467_2020_17669_MOESM6_ESM.xlsx]

## Sheet: PI3K inhibitor Densitometry
				pS		Total	Ratio	Rel to NS
		0	1	6066.07	1	17861.8	0.339612	1
		10	2	4103.93	2	17715.8	0.231654	0.682113
		20	3	4592.93	3	14394.7	0.31907	0.939514
		30	4	11999	4	22811.1	0.526017	1.54888
		60	5	11220.7	5	13094.8	0.856887	2.52313
	TG	0	6	3510.28	6	13352.1	0.2629	1
	TG	10	7	4353.88	7	13555.1	0.3212	1.22176
	TG	20	8	3207.15	8	10078.6	0.318215	1.2104
	TG	30	9	9082.37	9	14463.8	0.627939	2.38851
	TG	60	10	10411	10	11606.6	0.896992	3.41191
	DMSO	0	11	3372.98	11	14058.9	0.239918	1
	DMSO	60	12	7839.18	12	10634.5	0.737148	3.07251
	pBMDM #1	LPS 60		1	15819.5	1	9758.17	1.62115	1.85349
		LPS 60	TG	2	8663.51	2	6489.49	1.33501	1.52633
	pBMDM #2	LPS 60		3	8116.2	3	5103.49	1.59032	1.81824
		LPS 60	TG	4	9618	4	4399.83	2.18599	2.49928
