# Supplementary material for: STAT3 serine phosphorylation is required for TLR4 metabolic reprogramming and IL-1β expression
Source: Nat Commun. 2020 Jul 30;11:3816. doi: 10.1038/s41467-020-17669-5 (PMC7393113; doi:10.1038/s41467-020-17669-5)
Supplement: Supplementary file 8 — Source Data [file 41467_2020_17669_MOESM8_ESM.xlsx]

## Sheet: Fig 2a
IFNa
0	1	4003.59		1	7715.32		0.518914	1
10	2	3226.38		2	5568.35		0.579414	1.11659
20	3	4084.81		3	6054.25		0.674702	1.30022
30	4	5815.47		4	10045.5		0.578912	1.11562
60	5	7065.66		5	8265.17		0.854872	1.64743
120	6	4579.47		6	6742.49		0.679195	1.30888
		pY
	1	3728.45		1	7715.32		0.483253	0.999999
	2	12123.4		2	5568.35		2.17719	4.50529
	3	16116.9		3	6054.25		2.66208	5.50867
	4	17470.4		4	10045.5		1.73912	3.59878
	5	14970.7		5	8265.17		1.8113	3.74815
	6	11209.5		6	6742.49		1.66251	3.44026

## Sheet: Fig 2b
		n=1
	mins		pS		Total		Rel to NT
	0	1	1616.26	1	24354.8	0.0663629	0.999999
	10	2	2502.91	2	24925.3	0.100416	1.51314
	20	3	6152.4	3	23093.7	0.266411	4.01444
	30	4	7740.81	4	24700.7	0.313385	4.72228
	60	5	5602.45	5	22273.3	0.251532	3.79024
		6	5194.47	6
		n=2
	mins
	0	1	3206.35	1	9792.17	0.32744	1
	10	2	1582.38	2	8480.22	0.186596	0.569864
	20	3	3490.12	3	9634.7	0.362245	1.1063
	30	4	5812.78	4	9707.12	0.598817	1.82878
	60	5	11318.7	5	12150.8	0.931525	2.84487
	120	6	5764.12	6	7608.97	0.757543	2.31353
		n=3
	mins
	0	1	5584.76	1	8910.95	0.62673	1
	10	2	2360.03	2	7993	0.295262	0.471116
	20	3	3085.4	3	9279.12	0.332509	0.530547
	30	4	4963.18	4	6462.64	0.767979	1.22538
	60	5	10155.5	5	9210.69	1.10258	1.75925
	120	6	6279.33	6	9572.83	0.655953	2.00328
	mins	n=4
	0	1	3437.03	1	13882.9	0.247573	1
	10	2	2192.69	2	7402.2	0.296222	1.1965
	20	3	2373.86	3	7360.07	0.322532	1.30278
	30	4	2886.57	4	6133.61	0.470615	1.90091
	60	5	8815.54	5	10722.7	0.822139	3.3208
	mins	n=5
	0	1	4222.3	1	9964.73	0.423724	1
	10	2	2088.03	2	7511.37	0.277983	0.656047
	20	3	2207.74	3	6161.37	0.35832	0.845644
	30	4	3419.28	4	4873.35	0.701628	1.65586
	60	5	7588.47	5	6523.83	1.16319	2.74516

## Sheet: Fig 2c
	n=1
		pS		Total STAT3	pS/STAT3	Relative to NS
NS	1	5105.81	1	12369.4	0.412776	1
P3C	2	6303.05	2	7995.83	0.788292	1.90973
Poly IC	3	6455.05	3	7917.05	0.815335	1.97525
LPS	4	7743.3	4	6984.3	1.10867	2.68589
Loxo	5	8282.3	5	9591.59	0.863496	2.09192
CpG	6	6806.35	6	8723.88	0.780197	1.89012
IFNa	7	2319.62	7	5187.93	0.447118	1.0832
	n=2
NS	1	3660.22	1	11650.6	0.314166	1
P3C	2	7365.71	2	8693.37	0.847279	2.69692
Poly IC	3	3411.86	3	7973.25	0.427914	1.36206
LPS	4	8437.59	4	7281.42	1.15878	3.68844
Loxo	5	6926.18	5	7093.83	0.976366	3.1078
CpG	6	7038.64	6	7869.83	0.894382	2.84685
IFNa	7	4288.05	7	7537.83	0.568871	1.81073
	n=3
NS	1	1726.96	1	9787.08	0.176453	1
P3C	2	5965.35	2	9249.49	0.644938	3.65501
Poly IC	3	7492.88	3	10124.8	0.740054	4.19406
LPS	4	8433.12	4	8445.66	0.998516	5.65882
Loxo	5	10914.2	5	8523.78	1.28044	7.25655
CpG	6	8618.95	6	7875.3	1.09443	6.20238
IFNa	7	2837.01	7	6201.05	0.457505	2.59279

## Sheet: Fig 2d
n=1			pS		Total STAT3	pS/STAT3	Relative to NS
WT	NS	1	5944.25	1	9966.09	0.596447	1
	P3C	2	8279.66	2	10411.8	0.795223	1.33327
	Poly IC	3	8084.12	3	10626.9	0.76072	1.27542
	LPS	4	9903.2	4	9291.77	1.0658	1.78692
	Loxo	5	9024.88	5	9664.24	0.933843	1.56568
	CpG	6	8762.59	6	9767.65	0.897103	1.50408
	IFNa	7	10796.5	7	13223.1	0.816488	1.36892
MYD88/TRIFF DKO	NS	8	4551.3	8	12600.8	0.36119	1
	P3C	9	2807.98	9	8151.34	0.344481	0.95374
	Poly IC	10	2929.98	10	10200.7	0.287233	0.795242
	LPS	11	2698.74	11	9914.7	0.272196	0.753608
	Loxo	12	5018.93	12	12886	0.389487	1.07834
	CpG	13	4189.1	13	10490.8	0.399313	1.10555
	IFNa	14	6882.93	14	8463.39	0.81326	2.25161
n=2
WT	NS	8	4781.88	8	7918.49	0.603888	1
	P3C	9	3737.64	9	5621.3	0.664907	1.10104
	Poly IC	10	7522.73	10	5614.59	1.33985	2.21871
	LPS	11	3247.1	11	4724.05	0.687355	1.13822
	Loxo	12	4255.18	12	6077.71	0.700128	1.15937
	CpG	13	5159.47	13	7331.42	0.703748	1.16536
	IFNa	14	8848.71	14	5808.05	1.52352	2.52286
MYD88/TRIFF DKO	NS	1	13206.4	1	11650.8	1.13352	1
	P3C	2	9731.9	2	9441.83	1.03072	0.909312
	Poly IC	3	11663.9	3	12270.1	0.950598	0.838625
	LPS	4	9997.61	4	8905.66	1.12261	0.990379
	Loxo	5	10449.7	5	8813.37	1.18567	1.04601
	CpG	6	9821.49	6	8165.25	1.20284	1.06116
	IFNa	7	9357.49	7	9874.37	0.947654	0.836029

## Sheet: Fig 2e
	n=1						n=2
		STAT3 pS727	STAT3		Ratio	Fold	STAT3 pS727	STAT3		Ratio
WT	0	1653.45	9248.47		0.178781	0.999998
	10	923.719	6527.53		0.141511	0.791534
	20	630.062	5929.27		0.106263	0.594376
	30	1022.62	2314.35		0.441861	2.47152
	60	7290.83	6621.4		1.1011	6.15894
	120	2193.1	2550.4		0.859907	4.80983
	IFNa	3238.37	5908.02		0.54813	3.06593
IFNAR1-/-	0	891.749	5533.49		0.161155	1
	10	232.607	3395.1		0.0685125	0.425134
	20	1383.79	5797.47		0.238689	1.48111
	30	2036.62	3070.4		0.663308	4.11596
	60	4538.9	4329		1.04849	6.50608
	120	1085.89	2064.15		0.526071	3.26438
	IFNa	381.263	3837.95		0.0993402	0.616426
	n=2
WT	0	5900.49	13157.9		0.448435	0.99999
	10	3963.47	12319.9		0.321713	0.717406
	20	4805.3	10714.8		0.448472	1.00007
	30	10130	9912.46		1.02195	2.2789
	60	10226.6	7897.15		1.29498	2.88773
	120	8547.39	7858.8		1.08762	2.42534
	IFNa	8512.73	9046.63		0.940984	2.09835
IFNAR KO	0	3800.18	10358.7		0.366858	0.999995
	10	3465.52	10429.2		0.332291	0.905771
	20	4335.83	9801.75		0.442353	1.20578
	30	8111.78	10014.5		0.810007	2.20795
	60	9366.78	8260.68		1.1339	3.09082
	120	6653.12	8046.09		0.826876	2.25393
	IFNa	4017.35	11529.9		0.348428	0.949757
	n=3
WT	0	2986.81	11179		0.267181	1
	10	2379.15	8956.97		0.26562	0.994162
	20	2606.91	9125.8		0.285664	1.06918
	30	6757.59	9804.58		0.689228	2.57964
	60	8863.25	8553.27		1.03624	3.87844
	120	7245.54	8703.85		0.832452	3.1157
	IFNa	7765.25	10732		0.723557	2.70813
IFNAR KO	0	2958.57	9638.22		0.306962	1.00001
	10	3016.1	10900.6		0.276692	0.901394
	20	3990.52	10811.2		0.369111	1.20247
	30	8129.66	11400.9		0.713073	2.32302
	60	8269.83	9345.56		0.884894	2.88277
	120	6498.54	8750.68		0.742632	2.41931
	IFNa	1935.91	9140.51		0.211795	0.689975

## Sheet: Fig 2F
n=2
		pS727	Erk1/2-VDAC			Fold Increase
Lysate	0	6025.08	7416	0.812444		1
	60	5611.67	7945	0.706315		0.86937
S100	0	4909.31	3661	1.34097		1
	60	4718.38	2705	1.74432		1.30078
Mito	0	1361.99	7131.55	0.190981		1
	60	3111.72	5485.65	0.567247		2.97018
n=1		pS727	Erk1/2-VDAC			Fold Increase
Lysate		42607.9	46979.3	0.906949		1
		41932.8	44817.7	0.93563		1.03162
S100		63646	42415.7	1.50053		1
		52749.4	37095.8	1.42198		0.947649
Mito		3426.59	5613.3	0.610442		0.999999
		17986.5	12759.3	1.40968		2.30927

## Sheet: Fig 3a
	Untreated			1hr			2hr			3hr
LPS	1.00256	1.03032	0.967116	1.48746	1.36339	1.41155	1.41657	1.40419	1.53327	1.59414	1.5607	1.58946
NAC	1.00256	1.03032	0.967116	0.96511	1.03166	0.912942	1.08082	1.17779	1.05072	1.2216	1.3547	1.24668
IRAK1/4	0.96715	1.01012	1.02273	1.24561	1.11383	1.22785	1.38082	1.24303	1.31723	1.37134	1.21553	1.39469
BX-795	0.879757	1.03696	1.08329	1.1305	1.18901	1.11017	1.1706	1.21731	1.14588	1.18874	1.10934	1.09451
IKK-16 (IKK Inhibitor VII)	0.948047	1.01655	1.0354	1.07248	1.16141	0.993925	1.00838	1.18247	1.08128	1.02315	1.34681	1.12245
IMD 0354	0.948047	1.01655	1.0354	0.992982	0.945218	1.02472	1.01749	1.08003	1.03069	0.989526	0.966901	1.0706
BAY 11-7082	0.948047	1.01655	1.0354	1.14067	1.21892	1.21609	1.11459	1.18058	1.26008	1.3311	1.25285	1.44265
TG100713	0.948047	1.01655	1.0354	1.02723	1.0508	1.01938	0.988583	1.0596	1.06557	1.04672	1.13753	1.08505
BX-912	0.879757	1.03696	1.08329	1.06209	1.22692	1.08956	1.06319	1.14368	1.1272	1.13434	1.20962	1.14835
Tideglusib	0.948047	1.01655	1.0354	1.20163	1.15073	1.06683	1.11648	1.21138	1.18152	1.34838	1.29119	1.22395
CZC24832	0.948047	1.01655	1.0354	1.06588	1.0816	1.10799	1.13187	1.20572	1.18749	1.33016	1.23432	1.35435
GSK1059615	0.879757	1.03696	1.08329	1.11703	1.07143	1.18159	1.13791	1.21016	1.35055	1.31099	1.24039	1.43956
WYE-354	0.879757	1.03696	1.08329	1.13654	1.11236	1.16484	1.11978	1.11868	1.15385	1.1544	1.11511	1.15769
PP242	1.01827	0.970851	1.01088	0.962437	0.999405	1.13071	1.08456	1.08048	1.29081	1.21407	1.29591	1.33721
AZD5363	1.00256	1.03032	0.967116	1.36674	1.40586	1.36206	1.58979	1.5296	1.50017	1.63761	1.58076	1.62022
CCT128930	1.0485	0.95437	0.997129	1.26735	1.32822	1.33356	1.38672	1.41255	1.49748	1.65545	1.69732	1.6795
GDC-0068	0.994149	1.03404	0.971809	1.2109	1.23564	1.29787	1.61064	1.46676	1.40186	1.79175	1.70984	1.60452
GSK690693	0.961589	0.992848	1.04556	1.30702	1.27523	1.32424	1.38252	1.43338	1.39258	1.50808	1.49907	1.47099
MK-2206 2HCl	0.961589	0.992848	1.04556	1.26119	1.22834	1.3004	1.31868	1.28079	1.40689	1.52503	1.31364	1.58384
TIC10	0.948047	1.01655	1.0354	1.13627	1.20478	1.12967	1.28836	1.22897	1.29496	1.40306	1.19095	1.41437
Triciribine	0.961589	0.992848	1.04556	1.37907	1.3155	1.34543	1.45324	1.41589	1.45695	1.4551	1.48556	1.42464

## Sheet: Fig 3d
			pS		Total STAT3	pS/STAT3	Relative to NS
KO	0	1	2894.69	1	16087.5	0.179935	1.00003
	10	2	2270.33	2	13765.2	0.164932	0.916646
	20	3	2286.45	3	12922.8	0.176931	0.983334
	30	4	4366.93	4	11863.3	0.368106	2.04583
	60	5	4675.64	5	11401.1	0.410103	2.27924
WT	0	6	1727.26	6	11393.8	0.151596	0.999974
	10	7	1842.08	7	10549	0.174622	1.15186
	20	8	3831.93	8	12097.1	0.316765	2.08948
	30	9	6940.59	9	12305.4	0.564029	3.72051
	60	10	7669.88	10	11714.8	0.654715	4.3187
KO	0	1	4190.98	1	8319.17	0.503774	0.999948
	10	2	2625.15	2	6680.4	0.392964	0.78
	20	3	4193.98	3	7922.47	0.529378	1.05077
	30	4	5380.64	4	6205.23	0.867114	1.72115
	60	5	7289.35	5	8642.81	0.8434	1.67408
WT	0	6	3457.15	6	8800.45	0.392838	1.0001
	10	7	2860.45	7	6976.4	0.410018	1.04383
	20	8	4593.23	8	5253.4	0.874334	2.2259
	30	9	6875.76	9	5224.86	1.31597	3.35023
	60	10	8874.3	10	6861.76	1.2933	3.29251
WT	0	1	4012.47	1	14685.8	0.273222	1.00008
	30	2	7853.78	2	5730.12	1.37061	5.01688
	60	3	10091.5	3	8160.02	1.2367	4.52671
KO	0	4	3956.2	4	12595.4	0.314099	1.00031
	30	5	10377	5	12466.3	0.832403	2.65096
	60	6	5438.3	6	10473.9	0.519222	1.65357

## Sheet: Fig 3e
n=1					n=2					n=3
	STAT3 pS727	STAT3	Ratio	Fold		STAT3 pS727	STAT3	Ratio	Fold		STAT3 pS727	STAT3	Ratio	Fold
0	1748.26	6312.34	0.276958	1		1484.55	9678.97	0.153379	0.999998		1097.48	3381.93	0.324512	0.999999
10	1606.96	5912.52	0.27179	0.981339		1555.5	6352.88	0.244849	1.59637		1377.72	2774.2	0.496618	1.53035
20	2141.96	7058.05	0.303478	1.09575		2397.45	7603.35	0.315315	2.05579		1514.13	2678.74	0.565241	1.74182
30	3754.45	5185.69	0.724001	2.61412		3327.69	6892.59	0.482792	3.14771		2208.62	2218.2	0.995678	3.06823
60	8684.95	8228.88	1.05542	3.81077		7673.88	7347.18	1.04447	6.80971		7642.59	4081.2	1.87263	5.7706
IFNa	2158	4984.47	0.432945	1.56322		1964.86	5162.64	0.380592	2.48138		958.205	2184.08	0.438722	1.35194
0	1288.01	5705.45	0.225751	0.81511		1007.6	6232.54	0.161667	1.05404		905.477	4124	0.219563	0.676593
10	1219.01	5303.74	0.22984	0.829873		900.477	7366.44	0.12224	0.796983		771.527	3163.81	0.24386	0.751467
20	1033.06	6016.64	0.171701	0.619953		1008.6	6829.95	0.147673	0.962796		621.406	2509.74	0.247598	0.762985
30	2155.67	6832.76	0.31549	1.13913		1105.18	5248.88	0.210556	1.37278		1481.43	3675	0.403109	1.2422
60	3177.67	5997.88	0.529799	1.91292		3798.62	8672.88	0.437988	2.85559		3240.62	4119.88	0.786581	2.42389
INFa	1249	5890.81	0.212025	0.76555		1298.09	3531.64	0.367561	2.39642		670.698	3241.4	0.206916	0.637623
0	1749.26	8506.83	0.205629	0.742457		1364.13	7013.59	0.194499	1.26809		749.284	2789.4	0.268619	0.827762
60	7254.28	7437.95	0.975305	3.52149		3145.03	3169.4	0.992313	6.46968		3128.33	2413.76	1.29604	3.99381

## Sheet: Fig 4a
	Time (minutes)	WT			STAT3 SA
	1.58891	13.4519	11.0451	14.7149	7.55244	6.67258	5.4704
	8.1934	8.9328	8.31342	12.4899	4.21676	4.34986	4.46327
	14.7973	9.28985	8.74874	13.6161	4.95853	4.45398	4.45175
	21.479	9.59864	6.85894	12.9671	4.72832	3.72554	4.04901
	28.0827	21.0377	19.7345	24.4719	12.6299	7.32926	9.27764
	34.6832	27.2701	26.3659	33.3866	16.9336	11.0481	12.8027
	41.363	34.2467	29.8807	41.7553	19.6219	12.9634	16.3109
	47.964	38.9099	34.3009	44.9465	22.6468	13.8085	17.4763
	54.5695	40.5328	35.5954	46.1245	23.6824	14.1011	17.8912
	61.2459	34.2155	31.3714	39.281	18.4924	11.456	14.1438
	67.8542	37.7897	34.3787	42.4122	21.6066	13.0847	17.4558
	74.4574	39.1273	36.1269	44.5827	22.8598	14.2822	18.8425

[truncated: 16 more sheets: Fig 4b, Fig 4c, Fig 4d, Fig 4e, Fig 4f, Fig 4g, Fig 5a, Fig 5b, Fig 5c, Fig 5d, Fig 5e, Fig 5f, Fig 5g, Fig 5h, Fig 5i, Fig 5j]
